# Supplementary material for: Investigation on Metabolites in Structural Diversity from the Deep-Sea Sediment-Derived Bacterium Agrococcus sp. SCSIO 52902 and Their Biosynthesis
Source: Mar Drugs. 2022 Jun 29;20(7):431. doi: 10.3390/md20070431 (PMC9323897; doi:10.3390/md20070431)
Supplement: Supplementary file 1 [file marinedrugs-20-00431-s001.zip]

Archive with 2 entries (2 files):
- Supplemental data-revision.pdf
- SwissProt_annotation_result.xls
