# Supplementary material for: Investigation on Metabolites in Structural Diversity from the Deep-Sea Sediment-Derived Bacterium Agrococcus sp. SCSIO 52902 and Their Biosynthesis
Source: Mar Drugs. 2022 Jun 29;20(7):431. doi: 10.3390/md20070431 (PMC9323897; doi:10.3390/md20070431)
Supplement: Supplementary file 1 [file marinedrugs-20-00431-s001.zip › SwissProt_annotation_result.xls]

## Sheet: SwissProt_annotation_result
#gene_ID	Swissprot_function	Swissprot_gene_name	Swissprot_target_id	E-value	Percent-identity	Query-cover	score
GE000003	Pre-pro-metalloprotease PrtV	prtV	sp|Q9KMU6|PRTV_VIBCH	3.3e-08	45.35	5.76	62
GE000005	N-acetylglucosaminyl-diphospho-decaprenol L-rhamnosyltransferase	wbbL	sp|P9WMY2|WBBL_MYCTO	4.3e-11	28.39	92.21	69
GE000007	GDP-mannose:glycolipid 4-beta-D-mannosyltransferase	gumI	sp|Q56775|GUMI_XANCE	1.8e-60	42.69	46.44	234
GE000009	Chitooligosaccharide deacetylase	nodB	sp|P04339|NODB_RHILV	2.6e-19	37.66	64.29	96
GE000012	Isocitrate lyase 1	icl	sp|P0A5H4|ACEA1_MYCBO	1.1e-185	74.76	97.22	649
GE000013	Malate synthase	aceB	sp|Q9ZH77|MASY_STRC2	1.3e-164	58.24	95.24	580
GE000015	ECF RNA polymerase sigma factor SigH	sigH	sp|P66808|SIGH_MYCBO	4.8e-57	56.54	88.02	221
GE000016	3-phosphoshikimate 1-carboxyvinyltransferase	aroA	sp|A4FNI0|AROA_SACEN	2.3e-122	53.08	96.79	439
GE000017	Small ribosomal subunit biogenesis GTPase RsgA	rsgA	sp|Q4ZYY9|RSGA_PSEU2	5.7e-36	36.07	84.97	152
GE000018	Histidinol-phosphatase	hisN	sp|Q9K4B1|HISN_STRCO	4.8e-72	54.05	98.06	271
GE000023	Putative oxidoreductase SadH	sadH	sp|P9WGP8|SADH_MYCTO	6.8e-37	42.02	93.98	154
GE000024	Succinate-semialdehyde dehydrogenase [NADP(+)]	ssdA	sp|O32507|GABD_DEIRA	1.3e-120	52.1	98.9	433
GE000025	Pyrophosphate--fructose 6-phosphate 1-phosphotransferase	pfp	sp|Q59126|PFP_AMYME	2.6e-110	60.53	100	399
GE000026	SsrA-binding protein	smpB	sp|A5CQK2|SSRP_CLAM3	3.2e-66	79.11	100	251
GE000027	Cell division protein FtsX	ftsX	sp|Q7TX91|FTSX_MYCBO	1e-28	30.19	99.67	127
GE000028	Cell division ATP-binding protein FtsE	ftsE	sp|A5U7B7|FTSE_MYCTA	1.2e-72	62.67	92.98	273
GE000029	4-nitrophenol 2-monooxygenase, oxygenase component	nphA1	sp|Q8RQQ0|NPHA1_RHOSO	4.6e-81	38.61	98.07	302
GE000030	Peptide chain release factor 2	prfB	sp|B8HBH8|RF2_PSECP	4.5e-140	68.11	99.73	498
GE000041	Insertion element IS6110 uncharacterized 12.0 kDa protein	BQ2027_MB2839C	sp|P59801|YIA4_MYCBO	7.4e-09	45.19	90.35	60
GE000042	Putative transposase for insertion sequence element IS986/IS6110	MT1803	sp|P9WKH8|TRA9_MYCTO	8.2e-76	52.55	91.19	284
GE000048	Putative DNA methyltransferase YeeA	yeeA	sp|O31504|YEEA_BACSU	6.9e-118	32.06	91.97	425
GE000050	Putative transposase for insertion sequence element IS986/IS6110	MT1803	sp|P9WKH8|TRA9_MYCTO	8.2e-76	52.55	91.19	284
GE000051	Insertion element IS6110 uncharacterized 12.0 kDa protein	BQ2027_MB2839C	sp|P59801|YIA4_MYCBO	7.4e-09	45.19	90.35	60
GE000055	Putative conjugal transfer protein MT3759	MT3759	sp|P9WMT2|Y3659_MYCTO	1.6e-40	37.58	70.9	167
GE000057	Non-haem bromoperoxidase BPO-A2	bpoA2	sp|P29715|BPOA2_KITAU	1.7e-64	47.57	99.25	246
GE000058	Divalent metal cation transporter MntH	mntH	sp|O69443|MNTH_MYCBO	1.8e-70	66.01	86.75	266
GE000059	L-carnitine dehydrogenase	lcdH	sp|B1VLT7|LCDH_STRGG	3.3e-29	40.52	74.39	129
GE000060	D-beta-hydroxybutyrate dehydrogenase	bdhA	sp|O86034|BDHA_RHIME	1e-13	30.05	72.97	77
GE000061	Uncharacterized membrane protein MT0380	MT0380	sp|P9WP08|Y364_MYCTO	3e-28	40.12	71.37	125
GE000062	Diphtheria toxin repressor	dtxR	sp|Q8FPG6|DTXR_COREF	4.1e-16	29.55	95.39	85
GE000063	Manganese transport system membrane protein MntB	mntB	sp|Q55282|MNTB_SYNY3	5.2e-59	47.64	94.83	228
GE000064	Manganese transport system ATP-binding protein MntA	mntA	sp|Q55281|MNTA_SYNY3	8.3e-50	45.92	95.45	197
GE000065	Periplasmic chelated iron-binding protein YfeA	yfeA	sp|Q56952|YFEA_YERPE	4.8e-60	41.52	97.29	231
GE000066	dITP/XTP pyrophosphatase	Lxx13570	sp|Q6AEL0|IXTPA_LEIXX	9.2e-42	55.08	89.27	170
GE000067	Ribonuclease PH	rph	sp|Q6AEK9|RNPH_LEIXX	2.4e-97	74.06	99.17	355
GE000068	Glutamate racemase	murI	sp|Q6AEK8|MURI_LEIXX	1.1e-74	65.19	97.12	280
GE000069	Carnitine transport ATP-binding protein OpuCA	opuCA	sp|G2JZ44|OPUCA_LISM4	3.5e-65	51.26	88.15	248
GE000070	Glycine betaine/carnitine/choline transport system permease protein OpuCB	opuCB	sp|O34878|OPUCB_BACSU	3.7e-09	24.21	89.2	62
GE000071	Choline transport system permease protein OpuBB	opuBB	sp|Q45461|OPUBB_BACSU	6e-21	32.2	75	101
GE000074	Nicotinate phosphoribosyltransferase pncB1	pncB1	sp|P9WJI8|PNCB1_MYCTO	3e-106	52.41	98.16	386
GE000077	Probable periplasmic serine endoprotease DegP-like	htrA	sp|P18584|DEGPL_CHLTR	3.5e-36	39.06	61.67	153
GE000078	Probable N-succinyldiaminopimelate aminotransferase DapC	dapC	sp|P9WPZ4|DAPC_MYCTO	3.1e-94	49.09	92.79	345
GE000079	Deaminated glutathione amidase	ybeM	sp|P58054|YBEM_ECO57	3.6e-30	35.41	95.17	132
GE000080	UPF0045 protein MT1949	MT1949	sp|P9WFQ0|Y1898_MYCTO	4.6e-18	54.08	96.04	90
GE000082	Demethylmenaquinone methyltransferase	menG	sp|A1SE26|MENG_NOCSJ	2e-09	33.07	62.87	63
GE000083	UPF0182 protein CMM_1204	CMM_1204	sp|A5CQ95|Y1204_CLAM3	0	60.77	89.07	1080
GE000087	ATP-dependent DNA helicase UvrD2	uvrD2	sp|P64321|UVRD2_MYCBO	5.9e-115	45.58	95.78	415
GE000088	NADH pyrophosphatase	nudC	sp|Q7TX14|NUDC_MYCBO	1.9e-43	40.06	97.04	176
GE000090	ATP-dependent DNA helicase UvrD1	uvrD1	sp|P0A5A4|UVRD1_MYCBO	3.3e-34	27.09	69.18	147
GE000095	DEAD-box ATP-dependent RNA helicase CshA	cshA	sp|Q65N62|CSHA_BACLD	2.2e-81	46.82	70.61	303
GE000096	3&apos;,5&apos;-nucleoside bisphosphate phosphatase	CV_1693	sp|Q7NXD4|35NBP_CHRVO	4.8e-28	36.57	89.62	125
GE000099	Xaa-Pro aminopeptidase 1	pepPI	sp|P0A3Z1|AMPP1_STRCO	1.7e-126	55.17	94.05	453
GE000100	Putative amino-acid transporter MT0507	MT0507	sp|P9WK32|Y488_MYCTO	4e-35	44.33	91.44	148
GE000101	Uncharacterized HTH-type transcriptional regulator MT2039	MT2039	sp|P9WMF4|Y1985_MYCTO	1.2e-58	45.94	95.56	227
GE000103	Magnesium transporter MgtE	TTHA1060	sp|Q5SMG8|MGTE_THET8	6.8e-12	36.3	33.01	72
GE000105	Iron-sulfur cluster carrier protein	mrp	sp|P53382|APBC_MYCLE	8.2e-94	51.63	98.61	344
GE000106	Sec-independent protein translocase protein TatB	tatB	sp|A4F8J0|TATB_SACEN	7.1e-08	39.53	64.84	57
GE000107	Putative O-methyltransferase MMAR_4217	MMAR_4217	sp|B2HS47|Y4217_MYCMM	6.4e-38	43.35	94.84	157
GE000110	Succinyl-diaminopimelate desuccinylase	dapE	sp|A0R2G4|DAPE_MYCS2	1.5e-100	55.62	98.06	366
GE000111	2,3,4,5-tetrahydropyridine-2,6-dicarboxylate N-succinyltransferase	dapD	sp|C5CBB6|DAPD_MICLC	1.8e-62	51.3	99.34	240
GE000112	Linearmycin resistance ATP-binding protein LnrL	lnrL	sp|P94440|LNRL_BACSU	2.3e-37	36.92	81.37	156
GE000114	Guanine/hypoxanthine permease PbuG	pbuG	sp|O34987|PBUG_BACSU	3.1e-56	34.27	95.03	219
GE000115	Citrate synthase 1	gltA2	sp|P9WPD4|CISY1_MYCTO	3.6e-160	65.95	93.92	565
GE000116	4-dedimethylamino-4-oxo-anhydrotetracycline transaminase OxyQ	oxyQ	sp|Q3S8P9|OXYQ_STRRM	1.2e-92	53.19	99.44	340
GE000117	Ferredoxin	--	sp|P13279|FER_STRGR	2.1e-50	81.55	98.1	198
GE000118	1D-myo-inositol 2-acetamido-2-deoxy-alpha-D-glucopyranoside deacetylase 1	mshB1	sp|A4F8G5|MSHB1_SACEN	2.1e-28	48.52	41.82	127
GE000119	NADH-dependent FMN reductase SfnE	sfnE	sp|Q845S9|SFNE_PSEPU	1.2e-43	54.6	92.06	176
GE000120	Dimethyl-sulfide monooxygenase	dmoA	sp|E9JFX9|DMOA_HYPSL	1.4e-141	54.85	97.63	503
GE000121	Uncharacterized protein MT2308	MT2308	sp|P9WLG4|Y2248_MYCTO	2.8e-15	30.4	75.08	83
GE000122	GTP-binding protein TypA/BipA homolog	typA	sp|O07631|TYPA_BACSU	9.8e-159	48.73	99.21	560
GE000123	Glutathione import ATP-binding protein GsiA	gsiA	sp|Q5PGP3|GSIA_SALPA	1.3e-130	45.47	96.47	467
GE000125	Oligopeptide transport system permease protein OppC	oppC	sp|P45053|OPPC_HAEIN	1.2e-50	37.93	83.11	201
GE000126	Putative peptide transport permease protein MT1320	MT1320	sp|P9WFZ6|Y1283_MYCTO	3.6e-34	46.15	29.83	146
GE000130	Glycine dehydrogenase (decarboxylating)	gcvP	sp|Q827D7|GCSP_STRAW	0	60.23	99.68	1122
GE000131	Glycine cleavage system H protein	gcvH	sp|A5CT42|GCSH_CLAM3	4.5e-33	63.64	92.44	141
GE000132	Aminomethyltransferase	gcvT	sp|Q6A9R6|GCST_CUTAK	1.1e-93	60.47	78.67	344
GE000133	Na(+)/H(+) antiporter subunit G	mrpG	sp|O05227|MRPG_BACSU	6.4e-08	39.42	87.93	57
GE000136	Na(+)/H(+) antiporter subunit D	mrpD	sp|Q9RGZ2|MRPD_BACPE	3.4e-74	37.27	96.41	279
GE000137	Na(+)/H(+) antiporter subunit C	mrpC	sp|O05260|MRPC_BACSU	1.4e-12	41.49	63.27	73
GE000138	Probable K(+)/H(+) antiporter subunit A/B	phaAB	sp|Q52978|PHAAB_RHIME	1.2e-99	35.05	93.99	365
GE000139	Nuclease SbcCD subunit D	sbcD	sp|O68033|SBCD_RHOCB	4.5e-26	37.46	70.31	119
GE000140	Nuclease SbcCD subunit C	sbcC	sp|Q9KM67|SBCC_VIBCH	6.2e-35	36.79	97.59	150
GE000143	Lincomycin resistance protein LmrB	lmrB	sp|Q8Y9K8|LMRB_LISMO	5.2e-73	36.6	86.15	275
GE000146	Putative CDP-diacylglycerol--glycerol-3-phosphate 3-phosphatidyl-transferase 1	pgsA1	sp|P9WPG4|PGSA1_MYCTO	4.4e-10	26.26	87.56	65
GE000151	Uncharacterized ATP-dependent helicase MG018	MG018	sp|P47264|Y018_MYCGE	2.2e-34	27.29	62.85	147
GE000153	14 kDa antigen	hspX	sp|P0A5B8|14KD_MYCBO	4.7e-21	39.85	93.57	101
GE000163	Probable aminotransferase Rv3329	Rv3329	sp|O53379|Y3329_MYCTU	1.2e-182	70.23	98.65	639
GE000167	Tylosin resistance ATP-binding protein TlrC	tlrC	sp|P25256|TLRC_STRFR	1.2e-56	35.2	96.2	221
GE000169	Putative pterin-4-alpha-carbinolamine dehydratase	RHOS4_25120	sp|Q3IZF4|PHS_RHOS4	2e-08	47.69	63.11	58
GE000172	Putrescine oxidase	puo	sp|P40974|PUO_KOCRO	4.4e-06	27.72	60.29	53
GE000174	UvrABC system protein A (Fragment)	uvrA	sp|P52087|UVRA_PAULE	5.4e-213	55.43	80.4	741
GE000175	CinA-like protein	Gbem_3628	sp|B5ED03|CINAL_GEOBB	2.1e-21	35.42	94.61	103
GE000177	Ribosome-binding ATPase YchF	ychF	sp|P37518|YCHF_BACSU	1.3e-99	52.73	100	363
GE000179	Acylphosphatase	acyP	sp|A1WDC8|ACYP_ACISJ	1.3e-11	46.43	90.32	69
GE000180	Leucine dehydrogenase	ldh	sp|Q60030|DHLE_THEIN	7.6e-60	39.36	95.8	231
GE000183	Pimeloyl-[acyl-carrier protein] methyl ester esterase	bioH	sp|Q9K197|BIOH_NEIMB	2.9e-08	41.28	40.46	59
GE000185	D-alanine--D-alanine ligase	ddl	sp|A1R7J5|DDL_PAEAT	1.6e-97	50.56	97.25	356
GE000186	Glycerol-3-phosphate dehydrogenase [NAD(P)+]	gpsA	sp|Q6AFK3|GPDA_LEIXX	7.5e-118	70.06	97.59	424
GE000188	UDP-N-acetylglucosamine 1-carboxyvinyltransferase	murA	sp|Q6MEP6|MURA_PARUW	4.6e-110	47.03	95.14	398
GE000189	3-isopropylmalate dehydratase small subunit	leuD	sp|Q6AFK6|LEUD_LEIXX	1.4e-74	68.02	98.01	279
GE000190	3-isopropylmalate dehydratase large subunit	leuC	sp|Q6AFK7|LEUC_LEIXX	2.1e-230	82.3	99.15	798
GE000191	Cobalt/magnesium transport protein CorA	corA	sp|Q9WZ31|CORA_THEMA	2.5e-20	28.17	83.78	100
GE000192	Malate dehydrogenase	mdh	sp|B2GKC8|MDH_KOCRD	4.1e-116	67.28	97.3	418
GE000195	3-hydroxybenzoate 4-monooxygenase	mobA	sp|Q6SSJ6|MOBA_COMTE	7e-165	48.04	98.11	581
GE000201	Probable alpha-L-glutamate ligase	rimK	sp|Q6AKK4|RIMK_DESPS	3.9e-27	44.53	79.01	121
GE000202	Probable alpha-L-glutamate ligase	rimK	sp|Q7UNW8|RIMK_RHOBA	2.6e-149	69.04	98.99	528
GE000203	Putative metabolite transport protein HI_0418	HI_0418	sp|P44699|Y418_HAEIN	5.1e-64	38.71	90.97	245
GE000204	4-hydroxyphenylacetate degradation bifunctional isomerase/decarboxylase	hpaG	sp|Q46978|HPAG_ECOLX	3.4e-29	42.19	37.23	130
GE000206	5-carboxymethyl-2-hydroxymuconate semialdehyde dehydrogenase	hpcC	sp|P42269|HPCC_ECOLX	8.9e-115	46.47	92.56	414
GE000207	Manganese-dependent 2,3-dihydroxybiphenyl 1,2-dioxygenase	bphC	sp|Q8GR45|BPHC_BACPJ	5.3e-32	30.43	78.57	139
GE000208	2-oxo-hept-4-ene-1,7-dioate hydratase	hpcG	sp|P42270|HPCG_ECOLX	2.9e-56	46.97	96.27	219
GE000209	4-hydroxy-2-oxo-heptane-1,7-dioate aldolase	hpcH	sp|B5FR34|HPCH_SALDC	6.3e-51	47.01	94.72	201
GE000210	NADH-quinone oxidoreductase subunit A 1	nuoA1	sp|Q74GA8|NUOA1_GEOSL	5.5e-12	37.61	91.15	70
GE000212	NADH-quinone oxidoreductase subunit H 1	nuoH1	sp|Q39ZB6|NUOH1_GEOMG	4.6e-29	32.97	84.24	129
GE000214	NAD(P)H-quinone oxidoreductase subunit 4L	ndhE	sp|Q00244|NU4LC_LEPBY	2.7e-07	43.18	87	55
GE000215	NAD(P)H-quinone oxidoreductase chain 5	ndhF	sp|P31971|NU5C_SYNP2	1.9e-37	31.98	63.91	157
GE000216	NADH-quinone oxidoreductase subunit M	nuoM	sp|Q1RKE5|NUOM_RICBR	8.4e-73	36.13	98.79	275
GE000217	NADH-quinone oxidoreductase subunit N	nuoN	sp|A3Q537|NUON_MYCSJ	3.5e-113	53.4	100	409
GE000223	Thioredoxin reductase	trxB	sp|P80880|TRXB_BACSU	2.5e-11	25.08	96.04	70
GE000224	Glutamate--tRNA ligase	gltX	sp|B0RIP8|SYE_CLAMS	6.6e-203	70.65	98.79	707
GE000228	Uncharacterized protein YcgM	ycgM	sp|P76004|YCGM_ECOLI	1.8e-34	40.61	73.64	146
GE000229	Branched-chain-amino-acid aminotransferase	ilvE	sp|A0R066|ILVE_MYCS2	2.2e-115	58.73	98.34	416
GE000230	3-isopropylmalate dehydrogenase	leuB	sp|A5CPZ4|LEU3_CLAM3	7.7e-129	68.86	97.46	460
GE000232	Multidrug efflux pump LfrA	lfrA	sp|A0R5K5|LFRA_MYCS2	1.2e-119	52.64	96.66	430
GE000234	Sensor-type histidine kinase PrrB	prrB	sp|P0A5Z9|PRRB_MYCBO	1.8e-17	31.44	64.27	90
GE000236	D-3-phosphoglycerate dehydrogenase	serA	sp|P0A545|SERA_MYCBO	2.3e-145	52.18	99.43	516
GE000240	Iron-utilization periplasmic protein	fbpA	sp|P35755|FBPA_HAEIN	2.7e-34	27.3	81.04	146
GE000241	Fe(3+)-transport system permease protein SfuB	fbpB	sp|P21409|FBPB_SERMA	5.7e-48	35.29	97.11	192
GE000242	Fe(3+) ions import ATP-binding protein FbpC 1	fbpC1	sp|Q0SBZ1|FBPC1_RHOJR	1.9e-63	45.97	94.8	243
GE000243	Uncharacterized protein YagA	yagA	sp|P37007|YAGA_ECOLI	3.2e-20	31.37	93.33	99
GE000246	Ketol-acid reductoisomerase (NADP(+))	ilvC	sp|A5CPY6|ILVC_CLAM3	2.6e-158	78.89	100	558
GE000247	Acetolactate synthase small subunit	ilvH	sp|A0QUX7|ILVH_MYCS2	3.4e-50	63.75	93.57	198
GE000248	Acetolactate synthase	ilvB	sp|O33112|ILVB_MYCLE	4.6e-219	62.94	99.33	761
GE000249	Dihydroxy-acid dehydratase	ilvD	sp|Q6AEN9|ILVD_LEIXX	2e-272	83.89	100	938
GE000250	Uncharacterized protein SCO3347	SCO3347	sp|Q9X8H0|Y3347_STRCO	1.6e-60	45.38	91.55	233
GE000252	Probable sulfoacetate--CoA ligase	sauT	sp|Q0K844|SAUT_CUPNH	4.4e-16	28.39	85.02	86
GE000255	3-oxoacyl-[acyl-carrier-protein] synthase 3	fabH	sp|Q5F4X5|FABH_NEIG1	1.6e-30	29.82	97.61	134
GE000257	Membrane protein YdfJ	ydfJ	sp|P96687|YDFJ_BACSU	8.7e-106	36.52	76.2	385
GE000260	2-dehydro-3-deoxygluconokinase	kdgK	sp|Q53W83|KDGK_THET8	8.4e-09	33.96	87.8	61
GE000261	Probable aspartate aminotransferase	aspC	sp|P63499|AAT_MYCBO	7.1e-179	73.76	99.26	627
GE000264	Putative peroxiredoxin MT2597	bcp	sp|P9WIE0|BCP_MYCTO	1.3e-40	55.26	97.44	166
GE000266	Transcriptional regulator WhiB1	whiB1	sp|Q8G5J9|WHIB1_BIFLO	1.5e-27	73.75	97.56	122
GE000267	Probable sensor histidine kinase pdtaS	pdtaS	sp|P9WGL4|PDTAS_MYCTO	8.4e-89	41.75	98.41	328
GE000275	Mycothiol S-conjugate amidase	mca	sp|A0R2W9|MCA_MYCS2	1.3e-73	52.25	98.25	276
GE000277	Transcription elongation factor GreA	greA	sp|Q9ADK2|GREA_STRCO	9.8e-39	52.1	100	160
GE000278	L-threonine ammonia-lyase	tdcB	sp|Q74FW6|TSAL_GEOSL	5.7e-86	46.98	92.33	318
GE000279	Putative transport protein MT0215	MT0215	sp|P9WFM4|Y205_MYCTO	1.1e-43	34.82	92.95	177
GE000280	Uncharacterized protein YcaQ	ycaQ	sp|P75843|YCAQ_ECOLI	3.5e-45	32.58	94.09	183
GE000285	NADH dehydrogenase-like protein MT1860	MT1860	sp|P9WJJ0|Y1812_MYCTO	8.4e-16	26.84	69.59	85
GE000288	Enolase	eno	sp|Q6ADR6|ENO_LEIXX	5.3e-185	75.12	100	647
GE000289	Histidine--tRNA ligase	hisS	sp|Q6ADR4|SYH_LEIXX	2.7e-125	56.54	99.75	449
GE000293	Uncharacterized protein YabN	yabN	sp|P37556|YABN_BACSU	5.6e-34	53.91	60.19	144
GE000294	Transcription-repair-coupling factor	mfd	sp|P64327|MFD_MYCBO	0	52.17	98.07	1096
GE000296	Peptidyl-tRNA hydrolase	pth	sp|A0JU94|PTH_ARTS2	8.8e-55	54.97	98.95	213
GE000297	50S ribosomal protein L25	rplY	sp|Q6ADQ7|RL25_LEIXX	8.2e-49	55.49	79.36	194
GE000298	Inner membrane permease YgbN	ygbN	sp|Q46892|YGBN_ECOLI	5.9e-68	36.42	97.01	258
GE000299	Gluconokinase	GOX1709	sp|Q5FQ97|GCNK_GLUOX	1.8e-34	47.47	81.44	146
GE000301	Putative D-xylulose reductase	mlr4915	sp|Q98D10|XYLD_RHILO	8e-20	30.98	84.4	98
GE000302	Gluconate 5-dehydrogenase	gno	sp|P50199|GNO_GLUOX	8e-75	57.37	96.91	280
GE000303	Uncharacterized protein Cgl2355/cg2587	Cgl2355	sp|P0C1E8|Y2355_CORGL	1.6e-22	32.11	67.52	107
GE000304	F420-dependent glucose-6-phosphate dehydrogenase	fgd	sp|D2PT98|FGD_KRIFD	7.8e-48	35.93	98.74	191
GE000306	6-phosphogluconate dehydrogenase, decarboxylating	gnd	sp|P14062|6PGD_SALTY	3.3e-143	56.84	97.29	508
GE000307	Alanine dehydrogenase	ald	sp|A0QVQ8|DHA_MYCS2	9.7e-119	65.66	90.71	427
GE000308	Proline dehydrogenase transcriptional activator	putR	sp|Q52710|PUTR_RHOCA	6.6e-12	31.69	79.33	71
GE000310	Probable C4-dicarboxylate response regulator DctR	dctR	sp|Q9K998|DCTR_BACHD	1.9e-24	34.22	98.67	113
GE000311	Sensor protein CitS	citS	sp|Q9RC53|CITS_BACHD	8.4e-50	29.83	92.87	198
GE000312	C4-dicarboxylate transport protein	dctA	sp|Q1IDN5|DCTA_PSEE4	2.9e-99	48.71	88.89	362
GE000313	Uncharacterized transporter MT2055	MT2055	sp|P9WQM2|Y1999_MYCTO	1.7e-66	42.92	99.07	253
GE000314	23S rRNA (uracil(747)-C(5))-methyltransferase RlmC	rlmC	sp|D0L1G3|RLMC_HALNC	6.1e-84	48.41	97.08	311
GE000316	Ribose-phosphate pyrophosphokinase	prs	sp|Q9K3U0|KPRS_STRCO	2.8e-109	59.63	99.08	395
GE000317	Bifunctional protein GlmU	glmU	sp|B0RHI9|GLMU_CLAMS	5.6e-151	60	98.53	534
GE000322	Adenosylhomocysteinase	ahcY	sp|B1VUW6|SAHH_STRGG	4e-181	67.72	96.48	634
GE000323	Protein RmlC homolog	rfbC	sp|Q5XCG7|RMLCL_STRP6	1.4e-53	54.74	38.98	211
GE000324	dTDP-glucose 4,6-dehydratase	rmlB	sp|P9WN64|RMLB_MYCTO	3.9e-135	70	99.1	481
GE000325	Phosphohexose mutases	xanA	sp|P0C7J2|XANA_XANCP	8.4e-75	40.6	98.28	281
GE000331	Transcriptional regulator WhiB	whiB	sp|Q7AKN0|WHIB_STRCO	2.3e-29	75	64.96	128
GE000332	Mannose-6-phosphate isomerase	manA	sp|P00946|MANA_ECOLI	5.2e-43	38.11	78.23	175
GE000333	Acyl-CoA dehydrogenase	acdA	sp|P45867|ACDA_BACSU	8.4e-44	34.76	94.13	178
GE000334	Undecaprenyl-phosphate mannosyltransferase	Mlut_12000	sp|C5CBV8|MPUS_MICLC	1.3e-64	54.04	91.8	246
GE000336	dTDP-6-deoxy-L-talose 4-dehydrogenase (NAD(+))	tll	sp|O66256|TLL_AGGAC	2.1e-52	41.04	93.64	206
GE000341	O-antigen export system ATP-binding protein RfbB	rfbB	sp|Q50863|RFBB_MYXXA	3e-65	37.67	88.44	249
GE000342	O-antigen export system permease protein RfbA	rfbA	sp|Q50862|RFBA_MYXXA	2.1e-20	27.07	93.66	100
GE000347	Glucose-1-phosphate thymidylyltransferase	novV	sp|Q9L9E6|NOVV_STRNV	1.3e-113	66.32	98.28	409
GE000350	Undecaprenyl-phosphate 4-deoxy-4-formamido-L-arabinose transferase	arnC	sp|C5BDQ5|ARNC_EDWI9	7.7e-06	27.57	52.87	52
GE000355	dTDP-glucose 4,6-dehydratase	oleE	sp|Q9RR28|OLEE_STRAT	2e-107	56.57	99.69	389
GE000357	Polyisoprenyl-teichoic acid--peptidoglycan teichoic acid transferase TagU	tagU	sp|Q9K6Q8|TAGU_BACHD	2.1e-14	26.55	59.34	80
GE000358	N5-carboxyaminoimidazole ribonucleotide mutase	purE	sp|P46702|PURE_MYCLE	4.5e-48	72.86	76.5	191
GE000359	N5-carboxyaminoimidazole ribonucleotide synthase	purK	sp|P65899|PURK_MYCBO	1.2e-87	49.19	98.39	323
GE000360	UDP-glucose 6-dehydrogenase	rkpK	sp|O54068|UDG_RHIME	7.1e-84	42.31	99.08	311
GE000362	Biotin--[acetyl-CoA-carboxylase] ligase	birA	sp|P29906|BIRA_PARDE	1.5e-14	35.48	85.06	80
GE000363	Propionyl-CoA carboxylase beta chain	pccB	sp|P53003|PCCB_SACEN	1.9e-200	65.65	96.84	699
GE000367	3-hydroxybenzoate 6-hydroxylase 1	xlnD	sp|Q9F131|3HBH1_PSEAC	8.2e-12	28.15	92.35	72
GE000368	Uncharacterized RNA methyltransferase BL1394	BL1394	sp|Q8G4I8|Y1394_BIFLO	3.9e-55	34.87	97.12	216
GE000369	L-lactate dehydrogenase	ldh	sp|Q6A9C3|LDH_CUTAK	7.2e-86	54.49	97.81	317
GE000370	Nucleoside triphosphate pyrophosphatase	Lxx04750	sp|Q6AGN3|NTPP_LEIXX	9.4e-61	59.72	94.98	233
GE000372	Fatty acid ABC transporter ATP-binding/permease protein	BQ2027_MB1303C	sp|P63398|FATRP_MYCBO	3.6e-167	56.38	91.84	589
GE000373	Uncharacterized ABC transporter ATP-binding protein MT1311	MT1311	sp|P9WQJ0|Y1273_MYCTO	9.5e-137	46.26	99.13	487
GE000375	Acetyl-/propionyl-coenzyme A carboxylase alpha chain	bccA	sp|P46392|BCCA_MYCLE	9.9e-198	62.27	98.81	690
GE000378	NAD(P)H dehydrogenase (quinone)	lpdA	sp|P9WHH6|LPDA_MYCTO	1e-120	49.05	97.5	434
GE000380	Purine nucleoside phosphorylase	punA	sp|P81989|PUNA_CELSP	2.7e-89	65.4	93.84	328
GE000381	Probable phosphomannomutase	HI_0740	sp|Q57290|Y740_HAEIN	1.1e-121	51.37	84.41	437
GE000382	Aspartate 1-decarboxylase	panD	sp|A1SDW8|PAND_NOCSJ	2.6e-48	68.38	97.84	191
GE000383	Putative phosphotransferase IIA component SgcA	sgcA	sp|P39363|SGCA_ECOLI	3.5e-11	30.77	89.66	68
GE000384	Adenosine deaminase 2	add2	sp|Q9X7T2|ADD2_STRCO	3.5e-92	50.56	97.28	339
GE000385	Thymidine phosphorylase	deoA	sp|P9WFS0|TYPH_MYCTO	3.9e-127	59.06	99.07	455
GE000386	Cytidine deaminase	cdd	sp|P9WPH2|CDD_MYCTO	9.6e-38	60.48	86.11	156
GE000387	Uncharacterized protein MG121 homolog	MPN_260	sp|P75514|Y260_MYCPN	1.7e-13	25.86	66.74	77
GE000389	Ribose import ATP-binding protein RbsA 1	rbsA1	sp|Q82CM5|RBSA1_STRAW	1.3e-97	42	93	357
GE000390	CD4+ T-cell-stimulating antigen	tcsA	sp|Q48754|TCSA_LISMO	8e-20	25	83.97	98
GE000391	CD4+ T-cell-stimulating antigen	tcsA	sp|Q48754|TCSA_LISMO	1.4e-24	30	85.52	114
GE000392	Xanthan biosynthesis protein XanB	xanB	sp|B0RVK6|XANB_XANCB	9.1e-48	37.37	98.92	191
GE000393	GDP-mannose-dependent alpha-mannosyltransferase	mgtA	sp|A0QRG8|MGTA_MYCS2	7.4e-85	50.13	97.39	314
GE000394	Succinate dehydrogenase 2 membrane subunit SdhC	sdhC	sp|O53368|SDHC_MYCTU	1.4e-31	58.1	72.41	136
GE000396	Succinate dehydrogenase flavoprotein subunit	sdhA	sp|Q92J97|SDHA_RICCN	2.4e-159	50.94	96.81	562
GE000397	Succinate dehydrogenase iron-sulfur subunit	sdhB	sp|P07014|SDHB_ECOLI	4.7e-50	43.67	72.64	198
GE000401	Phosphoenolpyruvate-protein phosphotransferase	ptsI	sp|Q9KZP1|PT1_STRCO	5.3e-134	55.21	96.02	478
GE000404	Tryptophan--tRNA ligase	trpS	sp|Q6AGQ7|SYW_LEIXX	1.3e-125	69.33	98.49	449
GE000406	Lipoyl synthase	lipA	sp|A6WD63|LIPA_KINRD	2.8e-131	69.78	91.45	468
GE000407	Octanoyltransferase	lipB	sp|B8HGZ8|LIPB_PSECP	1.7e-49	52.63	85	196
GE000409	Riboflavin biosynthesis protein RibD	ribD	sp|P9WPH0|RIBD_MYCTO	4e-66	48.01	95.56	252
GE000410	Riboflavin synthase	ribE	sp|P65328|RISA_MYCBO	8.2e-54	55.39	97.13	210
GE000411	Riboflavin biosynthesis protein RibBA	ribBA	sp|A4QEG9|RIBBA_CORGB	2e-120	53.88	99.53	433
GE000412	6,7-dimethyl-8-ribityllumazine synthase	ribH	sp|A5CPK0|RISB_CLAM3	1e-47	66.67	100	189
GE000413	Inner membrane metabolite transport protein YhjE	yhjE	sp|P37643|YHJE_ECOLI	1.5e-124	57.37	98.23	446
GE000414	5&apos;-nucleotidase SurE	surE	sp|Q4UTP8|SURE_XANC8	1.1e-20	41.62	72.62	100
GE000418	Nod factor export ATP-binding protein I	nodI	sp|P72335|NODI_RHIS3	2.8e-71	47.51	99.01	269
GE000419	Uncharacterized ABC transporter ATP-binding protein SCO0742	SCO0742	sp|Q9ZNB0|Y742_STRCO	5.1e-109	45.98	95.95	395
GE000420	Probable nitronate monooxygenase	SAUSA300_0825	sp|Q2FIF3|NMO_STAA3	4.3e-36	30.9	98.83	152
GE000421	Succinate-semialdehyde dehydrogenase	sad	sp|Q8GAI8|SSDH_PAENI	2.5e-154	60.94	91.62	545
GE000422	Putative membrane protein SCO0839	SCO0839	sp|Q9XA86|MMPLD_STRCO	2e-115	48.59	97.64	417
GE000423	Nicotinamidase/pyrazinamidase	pncA	sp|I6XD65|PNCA_MYCTU	3.8e-42	51.35	96.84	171
GE000425	Carboxylesterase NlhH	nlhH	sp|P9WK86|NLHH_MYCTO	2.9e-11	39.56	25.94	70
GE000435	Probable phosphoketolase	MAP_1573c	sp|Q73ZM8|PHK_MYCPA	1.1e-300	63.93	98.26	1032
GE000436	Carboxylesterase A	caeA	sp|P9WHR2|CAEA_MYCTO	3.7e-79	36.86	87.88	296
GE000437	DNA polymerase III subunit delta&apos;	holB	sp|P43748|HOLB_HAEIN	6e-10	33.76	39.38	65
GE000438	Thymidylate kinase	tmk	sp|A5CPG8|KTHY_CLAM3	3.1e-69	63.94	99.05	261
GE000439	DNA topoisomerase 1	topA	sp|Q9X909|TOP1_STRCO	6.7e-262	58.34	96.12	904
GE000446	Putative conjugal transfer protein MT3759	MT3759	sp|P9WMT2|Y3659_MYCTO	1.5e-57	48.99	86.05	223
GE000447	Acetyl-coenzyme A synthetase	acsA	sp|Q82EL5|ACSA_STRAW	2e-252	66.36	99.69	872
GE000450	Penicillin-binding protein 4	pbpD	sp|P40750|PBPD_BACSU	1.6e-34	24.83	67.56	148
GE000452	Thymidine kinase	tdk	sp|Q7NVK0|KITH_CHRVO	1e-37	48.95	92.16	157
GE000454	Probable malate:quinone oxidoreductase	mqo	sp|Q6AGY2|MQO_LEIXX	2.7e-180	65.82	96.34	632
GE000456	Aspartate-semialdehyde dehydrogenase	asd	sp|Q53612|DHAS_STRAK	7e-122	68.51	95.81	437
GE000457	Aspartokinase	ask	sp|P41403|AK_MYCSM	6.5e-138	61.56	98.15	491
GE000458	Recombination protein RecR	recR	sp|A5CPD8|RECR_CLAM3	5.9e-86	76.14	98.99	317
GE000459	DNA polymerase III subunit gamma/tau	dnaX	sp|P63976|DPO3X_MYCBO	2.9e-130	62.21	51.96	466
GE000462	Acetate kinase	ackA	sp|Q6AGY7|ACKA_LEIXX	1.2e-125	61.77	98.99	450
GE000463	Phosphate acetyltransferase	pta	sp|P9WHP0|PTA_MYCTO	1.2e-213	57.18	97.87	743
GE000465	Uncharacterized protein YagA	yagA	sp|P37007|YAGA_ECOLI	4e-30	33.04	85.75	132
GE000466	Uncharacterized protein YagA	yagA	sp|P37007|YAGA_ECOLI	9.6e-27	32.44	81.34	121
GE000467	Transcriptional regulatory protein ResD	resD	sp|P35163|RESD_BACSU	2.1e-22	45.22	96.64	105
GE000469	Poly-beta-1,6-N-acetyl-D-glucosamine synthase	icaA	sp|Q8GLC5|ICAA_STAEP	1.1e-21	27.9	56.35	105
GE000470	Alkaline phosphatase synthesis sensor protein PhoR	phoR	sp|P23545|PHOR_BACSU	5.3e-36	31.58	61.45	152
GE000472	Chloramphenicol resistance protein	cmlA	sp|P32482|CMLA_PSEAI	1.8e-25	30.61	92.68	117
GE000473	Imidazolonepropionase	hutI	sp|Q0AP91|HUTI_MARMM	1.1e-11	27.7	82.96	71
GE000474	Xylose transport system permease protein XylH	xylH	sp|P0AGI6|XYLH_ECO57	4.8e-58	42.75	94.66	225
GE000475	L-arabinose transport ATP-binding protein AraG	araG	sp|Q9S472|ARAG_GEOSE	9e-179	63.42	97.47	627
GE000476	Multiple sugar-binding periplasmic receptor ChvE	chvE	sp|P25548|CHVE_AGRFC	7.9e-108	58.56	96.25	391
GE000477	L-arabinose isomerase	araA	sp|B0RIE3|ARAA_CLAMS	4.8e-209	72.62	97.43	727
GE000478	L-ribulose-5-phosphate 4-epimerase UlaF	ulaF	sp|A7ZV69|ULAF_ECO24	9.4e-35	42.08	83.19	147
GE000479	Ribulokinase	araB	sp|Q9LBQ3|ARAB_MYCSM	2.7e-192	62.68	96.2	672
GE000480	Lactose operon repressor	lacI	sp|P03023|LACI_ECOLI	2.2e-37	34.15	95.8	156
GE000482	Putative niacin/nicotinamide transporter NaiP	naiP	sp|O34691|NAIP_BACSU	1.6e-86	45.91	92.19	320
GE000483	UDP-glucose 4-epimerase	galE	sp|Q45291|GALE_CORGL	1.4e-57	42.35	94.12	223
GE000484	Galactokinase	galK	sp|Q9K3S8|GAL1_STRCO	6.2e-76	43.51	96.34	285
GE000485	Galactose-1-phosphate uridylyltransferase	galT	sp|P13212|GAL7_STRLI	2e-61	40.99	93.06	236
GE000486	Uncharacterized HTH-type transcriptional regulator YgbI	ygbI	sp|P52598|YGBI_ECOLI	3.3e-23	33.86	91.94	109
GE000487	Cystathionine gamma-synthase	metB	sp|P66876|METB_MYCBO	1.1e-128	61.17	97.66	460
GE000488	Putative cystathionine beta-synthase MT1108	cbs	sp|P9WP50|Y1077_MYCTO	6.8e-170	65.29	100	597
GE000490	Lipid A export ATP-binding/permease protein MsbA	msbA	sp|Q2LVL0|MSBA_SYNAS	4.2e-82	33.39	98.86	306
GE000491	50S ribosomal protein L7/L12	rplL	sp|Q6AH10|RL7_LEIXX	3.4e-26	77.27	100	118
GE000492	50S ribosomal protein L10	rplJ	sp|Q6AH11|RL10_LEIXX	1.1e-72	84.88	100	273
GE000494	Probable sensor histidine kinase TcrY	tcrY	sp|O69729|TCRY_MYCTU	6.1e-79	46.72	79.84	295
GE000495	Probable transcriptional regulatory protein TcrX	tcrX	sp|O69730|TCRX_MYCTU	2e-83	64.38	92.8	309
GE000499	6-deoxyerythronolide-B synthase EryA2, modules 3 and 4	eryA	sp|Q03132|ERYA2_SACER	2.9e-18	32.48	93.38	93
GE000500	Glutathione import ATP-binding protein GsiA	gsiA	sp|Q57RB2|GSIA_SALCH	3.4e-115	43.66	97.63	416
GE000501	Dipeptide transport system permease protein DppC	dppC	sp|P94312|DPPC_BACPE	9.3e-54	39.07	97.11	211
GE000502	Dipeptide transport system permease protein DppB	dppB	sp|P94311|DPPB_BACPE	2.4e-76	44.28	99.4	286
GE000503	Heme-binding protein A	hbpA	sp|P33950|HBPA_HAEIN	1.4e-60	30.6	95.87	234
GE000504	50S ribosomal protein L1	rplA	sp|B0RIR8|RL1_CLAMS	3e-102	85.4	98.69	371
GE000505	50S ribosomal protein L11	rplK	sp|Q6AH26|RL11_LEIXX	2.9e-66	88.73	99.3	251
GE000506	Transcription termination/antitermination protein NusG	nusG	sp|P65590|NUSG_MYCBO	3.6e-55	52.83	89.57	215
GE000508	Aspartate aminotransferase	aspC	sp|Q60013|AAT_STRVG	5.6e-136	63.94	98.49	484
GE000509	Nod factor export ATP-binding protein I	nodI	sp|Q13ZJ1|NODI_PARXL	7.2e-45	40.07	92.25	181
GE000513	UDP-N-acetylenolpyruvoylglucosamine reductase	murB	sp|Q6AH30|MURB_LEIXX	1.4e-96	54.52	98.69	353
GE000515	UPF0336 protein Lxx02810	Lxx02810	sp|Q6AH32|Y281_LEIXX	3.1e-52	71.03	100	204
GE000519	Maltodextrin glucosidase	malZ	sp|P21517|MALZ_ECOLI	1.9e-80	33.27	79.57	300
GE000521	Uncharacterized sodium-dependent transporter HI_0736	HI_0736	sp|P44849|Y736_HAEIN	2.3e-134	51.81	96.86	479
GE000522	Putative arabinogalactan oligomer transport system permease protein GanQ	ganQ	sp|O07011|GANQ_BACSU	9.4e-51	39.65	93.11	201
GE000523	Maltose/maltodextrin transport system permease protein MalF	malF	sp|Q87GB7|MALF_VIBPA	9e-65	32.57	95.49	248
GE000525	Probable alpha-glucosidase	aglA	sp|Q9Z3R8|AGLA_RHIME	4.1e-89	39.5	91.61	329
GE000527	Inositol-1-monophosphatase	suhB	sp|P65166|SUHB_MYCBO	1.1e-39	42.18	95.88	164
GE000528	UPF0234 protein CMM_2802	CMM_2802	sp|A5CUU9|Y2802_CLAM3	2.4e-61	69.75	100	235
GE000529	Cardiolipin synthase	cls	sp|Q5L1S5|CLS_GEOKA	8.5e-54	31.29	98.55	211
GE000530	Probable membrane transporter protein ORF9	--	sp|P29942|YCB9_SINSX	2.2e-08	28.57	97.24	60
GE000531	NADPH-ferredoxin reductase FprA	fprA	sp|P9WIQ2|FPRA_MYCTO	4.7e-83	39.78	98.22	308
GE000532	Heptaprenyl diphosphate synthase component 2	hepT	sp|P55785|HEPS2_GEOSE	3.1e-39	34.53	90.48	162
GE000533	Demethylmenaquinone methyltransferase	menG	sp|B0RCZ0|MENG_CLAMS	5.7e-78	60.91	96	291
GE000534	Salicylate biosynthesis isochorismate synthase	pchA	sp|Q51508|PCHA_PSEAE	5.6e-35	31.84	89.58	149
GE000535	Polyphosphate:AMP/ADP phosphotransferase	K649_10090	sp|M9XB82|PK23_MEIRD	1e-55	43.78	79.55	217
GE000536	Putative transport protein YhhT	yhhT	sp|P0AGM1|YHHT_ECO57	5.5e-27	29.38	79.59	122
GE000537	1-deoxy-11-beta-hydroxypentalenate dehydrogenase	penF	sp|E3VWK2|PENF_STREX	1.1e-19	39.38	65.62	97
GE000538	2-succinyl-5-enolpyruvyl-6-hydroxy-3-cyclohexene-1-carboxylate synthase	menD	sp|Q6AHC2|MEND_LEIXX	1.9e-118	48.48	98.38	426
GE000542	1,4-dihydroxy-2-naphthoate octaprenyltransferase	menA	sp|P65651|MENA_MYCBO	6e-48	44.98	90.88	191
GE000543	Probable 2-succinylbenzoate--CoA ligase	menE	sp|P9WQ38|MENE_MYCTO	7.2e-36	35.03	90.09	151
GE000544	1,4-dihydroxy-2-naphthoyl-CoA synthase	menB	sp|A0QRD3|MENB_MYCS2	6.3e-124	74.33	97.99	444
GE000550	o-succinylbenzoate synthase	menC	sp|A0QRG0|MENC_MYCS2	7.6e-83	57.78	97.52	307
GE000552	Cytochrome c biogenesis protein CcsA	ccsA	sp|Q2JV29|CCSA_SYNJA	6.6e-28	31.31	82.47	125
GE000553	Cytochrome c biogenesis protein CcsB	ccsB	sp|B0JHI7|CCS1_MICAN	9.9e-11	24.39	51.39	68
GE000554	Putative cytochrome c-type biogenesis protein HI_1454	HI_1454	sp|P44202|Y1454_HAEIN	2.4e-18	35.14	82.44	93
GE000555	Thiol-disulfide oxidoreductase ResA	resA	sp|A4IQF5|RESA_GEOTN	5.3e-07	27.69	66.67	55
GE000556	Uncharacterized protein Rv0525	Rv0525	sp|O06391|Y525_MYCTU	1.5e-42	46.08	93.55	173
GE000558	Aspartate--tRNA(Asp/Asn) ligase	aspS2	sp|Q9RVH4|SYDND_DEIRA	1.4e-68	37.75	100	260
GE000562	Potassium/sodium uptake protein NtpJ	ntpJ	sp|P43440|NTPJ_ENTHA	2.3e-40	29.23	100	167
GE000563	Ktr system potassium uptake protein C	ktrC	sp|P39760|KTRC_BACSU	1.2e-31	34.3	92.38	137
GE000564	UPF0225 protein Cgl1438/cg1626	Cgl1438	sp|Q8NQJ6|Y1438_CORGL	5.9e-31	57.38	94.53	134
GE000566	Pyrroline-5-carboxylate reductase	proC	sp|P22008|P5CR_PSEAE	3.3e-39	41.48	97.45	162
GE000567	Cation-efflux pump FieF	fieF	sp|A8GLB1|FIEF_SERP5	6.1e-08	24.8	76.88	58
GE000569	tRNA-specific adenosine deaminase	tadA	sp|P21335|TADA_BACSU	8.4e-32	49.32	96.73	137
GE000570	Uracil phosphoribosyltransferase	upp	sp|Q6AHB4|UPP_LEIXX	1.4e-90	79.05	99.06	332
GE000571	Phosphate regulon transcriptional regulatory protein PhoB	phoB	sp|P23620|PHOB_PSEAE	2.6e-09	37.36	35.43	63
GE000574	Putative glutamine amidotransferase-like protein YfeJ	yfeJ	sp|P40194|YFEJ_SALTY	3.5e-08	31.94	57.14	59
GE000577	Methylated-DNA--protein-cysteine methyltransferase, constitutive	ogt	sp|P11742|OGT_BACSU	2.5e-20	38.65	80.71	99
GE000579	Methylated-DNA--protein-cysteine methyltransferase	ogt	sp|Q9ZET8|OGT_MYCPA	2.2e-41	58.39	89.22	169
GE000580	2,3-bisphosphoglycerate-dependent phosphoglycerate mutase	gpmA	sp|Q97FJ6|GPMA_CLOAB	5.3e-09	24.55	97.79	61
GE000581	Glycolate oxidase subunit GlcD	glcD	sp|P94535|GLCD_BACSU	3e-69	36.91	96.64	263
GE000582	FK506-binding protein	fkbP	sp|P28725|FKBP_STRAQ	2.3e-40	66.94	97.56	165
GE000585	Peptide transporter CstA	cstA	sp|O67304|CSTA_AQUAE	2e-118	45.21	96.35	426
GE000587	Arsenical pump-driving ATPase	arsA	sp|P52145|ARSA2_ECOLX	1.7e-26	31.95	94.75	120
GE000588	Cold shock-like protein CspE	cspE	sp|Q89A90|CSPE_BUCBP	2e-20	70.49	84.72	98
GE000589	N-acetylmuramoyl-L-alanine amidase LytC	lytC	sp|Q02114|LYTC_BACSU	2.5e-21	32.66	67.21	103
GE000590	Trans-aconitate 2-methyltransferase	tam	sp|Q9K3T2|TAM_STRCO	9.2e-07	36.57	63.96	54
GE000593	Hydroxyacylglutathione hydrolase GloC	gloC	sp|P75849|GLO22_ECOLI	5.4e-13	26.03	43.46	76
GE000597	Putative thioredoxin 2	trxC	sp|Q9RD25|THIO2_STRCO	6.6e-35	57.14	95.2	147
GE000599	Polyisoprenyl-teichoic acid--peptidoglycan teichoic acid transferase TagT	tagT	sp|Q7WY78|TAGT_BACSU	2.5e-09	25.19	59.48	63
GE000600	Sugar phosphatase YidA	yidA	sp|P0A8Y6|YIDA_ECOL6	5.8e-12	25.27	96.24	72
GE000601	Serine--tRNA ligase	serS	sp|A5CNA2|SYS_CLAM3	1e-156	67.92	100	553
GE000602	Probable lipid kinase YegS-like	Smlt4314	sp|B2FKL6|YEGS_STRMK	2.1e-11	33.82	59.38	70
GE000603	Putative sulfur carrier protein YeeD	yeeD	sp|P33014|YEED_ECOLI	6.6e-22	58.11	98.67	103
GE000604	UPF0394 inner membrane protein YeeE	yeeE	sp|P33015|YEEE_ECOLI	5.9e-89	53.27	95.18	328
GE000605	Prephenate dehydratase	pheA	sp|A1TGX7|PHEA_MYCVP	4.8e-50	38.17	97.44	198
GE000607	Phosphoglucomutase	pgm	sp|P36938|PGM_ECOLI	1.1e-182	60.15	99.45	640
GE000610	D-alanyl-D-alanine carboxypeptidase	vanYB	sp|Q47746|VANY_ENTFA	8e-17	34.04	65.33	88
GE000611	Uncharacterized MFS-type transporter MT1926	MT1926	sp|P9WG84|Y1877_MYCTO	5.4e-66	31.5	87.96	252
GE000613	(3S)-malyl-CoA thioesterase	mcl2	sp|A3PN16|MCTE_RHOS1	5.2e-19	30.43	92.58	95
GE000616	ATP-dependent DNA helicase RecQ	recQ	sp|P15043|RECQ_ECOLI	4.6e-143	46.99	88.87	508
GE000618	ATP-dependent RNA helicase CshA	cshA	sp|Q9Z6C9|CSHA_LACRE	5e-61	34.84	50.07	236
GE000620	Swarming motility protein SwrC	swrC	sp|O31501|SWRC_BACSU	1.7e-86	27.72	96.61	321
GE000624	L-serine dehydratase	sdaA	sp|O86564|SDHL_STRCO	1.5e-135	56.93	94.15	483
GE000628	Phosphoribosylformylglycinamidine cyclo-ligase	purM	sp|Q2RGU7|PUR5_MOOTA	5.3e-85	52.12	90.88	315
GE000629	L-threonine 3-dehydrogenase	tdh	sp|Q9L233|TDH_STRCO	1.1e-119	60.85	98.6	430
GE000630	2-amino-3-ketobutyrate coenzyme A ligase	kbl	sp|P37419|KBL_SALTY	3.1e-131	64.89	95.15	468
GE000631	Uncharacterized oxidoreductase YhxD	yhxD	sp|P40398|YHXD_BACSU	1.8e-75	55.2	94.46	283
GE000632	Amidophosphoribosyltransferase	purF	sp|Q51342|PUR1_PSEAE	2e-151	57.02	99.59	536
GE000635	Calcium-transporting ATPase	yloB	sp|O34431|ATCL_BACSU	2.1e-171	41.99	92.73	603
GE000636	Putative short-chain fatty acid transporter	atoE	sp|P76460|ATOE_ECOLI	8.2e-83	42.09	96.51	308
GE000639	Phosphoribosylamine--glycine ligase	purD	sp|Q6ACE6|PUR2_LEIXX	1e-127	60.28	100	457
GE000640	Phosphoribosylaminoimidazole-succinocarboxamide synthase	purC	sp|Q6ACE5|PUR7_LEIXX	1.6e-103	63.21	98.62	376
GE000641	Uncharacterized protein MT2651	MT2651	sp|P9WL84|Y2575_MYCTO	2.6e-53	44.31	84.62	209
GE000642	Phosphoribosylformylglycinamidine synthase subunit PurS	purS	sp|Q55842|PURS_SYNY3	1.9e-07	42.19	70.33	55
GE000643	Phosphoribosylformylglycinamidine synthase subunit PurQ	purQ	sp|Q6ACD4|PURQ_LEIXX	2e-93	72.25	98.69	342
GE000645	Phosphoribosylformylglycinamidine synthase subunit PurL	purL	sp|Q6ACC3|PURL_LEIXX	0	74.61	99.74	1151
GE000651	NADP-specific glutamate dehydrogenase	gdh	sp|Q8RQP4|DHE4_COREF	1.6e-179	69.79	97.54	629
GE000652	Adenylosuccinate synthetase	purA	sp|Q6ACB0|PURA_LEIXX	5.5e-198	77.75	99.77	690
GE000654	Epimerase family protein SA0724	SA0724	sp|Q7A6Q5|Y724_STAAN	4.2e-34	30.58	61.61	146
GE000657	Argininosuccinate synthase	argG	sp|Q6ACL1|ASSY_LEIXX	3.4e-217	78.66	100	754
GE000659	Uncharacterized protein R00370	R00370	sp|Q52997|Y370_RHIME	5.5e-52	38.52	85.58	205
GE000663	Probable ATP-dependent helicase lhr	lhr	sp|P30015|LHR_ECOLI	0	46.01	99.61	1203
GE000664	Probable endonuclease 8 2	nei	sp|O86820|END8B_STRCO	4e-58	50.19	98.85	225
GE000666	Dihydroxyacetone phosphatase	hdpA	sp|A4QFW4|HDPA_CORGB	1.3e-88	63.71	91.18	326
GE000670	Orotate phosphoribosyltransferase	pyrE	sp|Q82EU1|PYRE_STRAW	4.6e-53	63.48	96.72	208
GE000676	3-alpha-mycarosylerythronolide B desosaminyl transferase	eryCIII	sp|A4F7P3|ERYC3_SACEN	2.7e-08	30	45.74	60
GE000677	3-alpha-mycarosylerythronolide B desosaminyl transferase	eryCIII	sp|A4F7P3|ERYC3_SACEN	1.1e-06	31.49	41.26	55
GE000681	F420H(2)-dependent quinone reductase MT1609	MT1609	sp|P9WP10|FQR58_MYCTO	3.3e-49	65.73	97.28	194
GE000682	Probable helicase HelY	helY	sp|P9WMR0|HELY_MYCTO	4.2e-24	36.36	22.13	114
GE000683	Putative ribonuclease VapC50	vapC50	sp|L0TGF0|VPC50_MYCTU	5.7e-19	49.09	60.11	94
GE000684	Putative antitoxin VapB50	vapB50	sp|O69717|VPB50_MYCTU	3.2e-22	55.67	54.19	105
GE000686	Probable oxidoreductase	--	sp|Q03326|OXIR_STRAT	2.1e-07	40.66	18.2	57
GE000688	Uncharacterized membrane protein Rv3760	Rv3760	sp|O69726|Y3760_MYCTU	3.2e-10	46.75	48.43	65
GE000690	Probable M18 family aminopeptidase 2	apeB	sp|Q9XA76|APEB_STRCO	5.6e-119	53.3	89.55	428
GE000693	Uncharacterized HTH-type transcriptional regulator YgzD	ygzD	sp|C0H3X9|YGZD_BACSU	2.9e-07	41.67	95.24	54
GE000695	Putative sulfate transporter YbaR	ybaR	sp|P55189|YBAR_BACSU	1e-118	50.85	93.07	427
GE000696	Nodulation protein NolA (Fragment)	nolA	sp|P50329|NOLA_BRAEL	2.5e-10	49.18	50.41	65
GE000697	GABA permease	gabP	sp|P46349|GABP_BACSU	1.4e-88	40.22	92.96	327
GE000700	CTP pyrophosphohydrolase	nudG	sp|P77788|NUDG_ECOLI	5.5e-19	41.18	88.15	94
GE000701	Methionine import ATP-binding protein MetN	metN	sp|Q53I83|METN_STRGR	1.8e-95	56.23	98.48	349
GE000702	Probable D-methionine transport system permease protein MetI	metI	sp|Q9KTJ6|METI_VIBCH	4.8e-46	48.84	79.34	185
GE000703	Probable D-methionine-binding lipoprotein MetQ	metQ	sp|Q9CK95|METQ_PASMU	3.3e-34	34.73	92.42	146
GE000709	N-acetylmuramoyl-L-alanine amidase LytC	lytC	sp|Q02114|LYTC_BACSU	4.5e-06	32.97	15.87	53
GE000711	Deoxyribodipyrimidine photo-lyase	phrA	sp|Q9KNA8|PHR_VIBCH	2.8e-75	37.04	97.56	283
GE000714	Low specificity L-threonine aldolase	ltaE	sp|O50584|LTAE_PSEUN	2.6e-68	44.84	96.85	259
GE000719	Pyrrolidone-carboxylate peptidase	pcp	sp|Q03P20|PCP_LACBA	2.6e-34	40.71	57.07	146
GE000721	D-allose kinase	alsK	sp|P32718|ALSK_ECOLI	2.2e-10	30.77	74.53	67
GE000722	ATP-dependent RNA helicase RhlB	rhlB	sp|Q887N8|RHLB_PSESM	2.7e-56	37.39	62.96	220
GE000724	Major myo-inositol transporter IolT	iolT	sp|O34718|IOLT_BACSU	9.8e-111	48.37	94.59	401
GE000725	Chaperone protein ClpB	clpB	sp|Q8CJV9|CLPB_STRCO	1e-260	66.48	94.53	899
GE000729	Putative esterase/lipase HI_0193	HI_0193	sp|Q57427|Y193_HAEIN	3.3e-28	31.02	90.8	125
GE000731	Sensor protein CutS	cutS	sp|P0A4I7|CUTS_STRCO	5e-32	38.54	64.97	139
GE000732	Transcriptional activator protein CzcR	czcR	sp|Q44006|CZCR_CUPMC	6.3e-52	47.11	100	204
GE000735	18 kDa antigen	hsp18	sp|P12809|18KD_MYCLE	1.9e-29	48.57	84.34	129
GE000738	Putative heat shock protein HspR	hspR	sp|P40183|HSPR_STRCO	5.3e-20	43.97	96.5	97
GE000739	Chaperone protein DnaJ 1	dnaJ1	sp|Q82EX7|DNAJ1_STRAW	1.3e-58	41.88	99.38	227
GE000740	Protein GrpE	grpE	sp|Q6AC77|GRPE_LEIXX	1.6e-27	50.39	51	123
GE000741	Chaperone protein DnaK	dnaK	sp|A5CM86|DNAK_CLAM3	1.1e-276	80.45	100	952
GE000742	Glutathione-regulated potassium-efflux system protein KefC	kefC	sp|Q8Z9K0|KEFC_SALTI	2.8e-07	26.65	89.56	57
GE000750	dCTP deaminase, dUMP-forming	dcd	sp|Q6AC71|DCDB_LEIXX	1.2e-86	81.48	95.94	319
GE000754	Putative HTH-type transcriptional regulator MT0914	MT0914	sp|P9WMG0|Y890_MYCTO	7.5e-32	42.08	50.25	138
GE000756	Putative HTH-type transcriptional regulator MT0914	MT0914	sp|P9WMG0|Y890_MYCTO	1.5e-48	31.27	69.3	195
GE000758	Putative glutamate--cysteine ligase 2-2	SAV_999	sp|Q82PC4|GCS22_STRAW	1.1e-53	39.89	90.98	211
GE000759	Non-homologous end joining protein Ku	ku	sp|Q6AE23|KU_LEIXX	4.1e-84	61.39	78.18	312
GE000760	Multifunctional non-homologous end joining protein LigD	ligD	sp|P59971|LIGD_MYCBO	6.9e-181	44.85	97.2	634
GE000761	Probable acyl-CoA dehydrogenase fadE25	fadE25	sp|P46703|ACDP_MYCLE	2.7e-42	32.09	95.06	173
GE000764	Beta-ketoadipyl-CoA thiolase	pcaF	sp|Q9I6R0|PCAF_PSEAE	8e-111	57.14	99.49	401
GE000765	Short-chain-enoyl-CoA hydratase	crt	sp|P52046|CRT_CLOAB	1e-26	31.71	94.05	120
GE000766	3-hydroxybutyryl-CoA dehydrogenase	hbd	sp|P52041|HBD_CLOAB	3.1e-49	39.64	88.22	196
GE000767	Bifunctional protein PaaZ	paaZ	sp|P77455|PAAZ_ECOLI	2.4e-171	48.62	98.84	602
GE000769	Resuscitation-promoting factor Rpf	rpf	sp|O86308|RPF_MICLU	3e-30	47.93	96.88	132
GE000770	Glutathione import ATP-binding protein GsiA	gsiA	sp|Q0TJM0|GSIA_ECOL5	1.7e-124	45.73	98.5	446
GE000771	Dipeptide transport system permease protein DppC	dppC	sp|P94312|DPPC_BACPE	1.6e-55	41.39	91	216
GE000772	Putative peptide transport system permease protein BruAb2_1031	BruAb2_1031	sp|Q8VQK4|Y1031_BRUAB	9.8e-59	40.85	95.61	227
GE000773	Heme-binding protein A	hbpA	sp|P33950|HBPA_HAEIN	2.1e-50	29.75	94.52	200
GE000776	HTH-type transcriptional repressor KstR2	kstR2	sp|P9WMB8|KSTR2_MYCTO	1.9e-15	30.37	92.12	83
GE000777	Phenylacetate-coenzyme A ligase	paaK	sp|P76085|PAAK_ECOLI	2.8e-149	61.5	97.24	528
GE000778	Acyl-coenzyme A thioesterase PaaI	paaI	sp|P76084|PAAI_ECOLI	7e-23	48.76	80.13	107
GE000779	1,2-phenylacetyl-CoA epoxidase, subunit A	paaA	sp|P76077|PAAA_ECOLI	4.7e-120	66.12	91.02	431
GE000780	1,2-phenylacetyl-CoA epoxidase, subunit B	paaB	sp|P76078|PAAB_ECOLI	2.3e-25	55.56	89.11	115
GE000781	1,2-phenylacetyl-CoA epoxidase, subunit C	paaC	sp|P76079|PAAC_ECOLI	7.5e-53	49.39	82.15	208
GE000782	Putative 1,2-phenylacetyl-CoA epoxidase, subunit D	paaD	sp|P76080|PAAD_ECOLI	3.6e-35	46.06	83.76	148
GE000783	1,2-phenylacetyl-CoA epoxidase, subunit E	paaE	sp|P76081|PAAE_ECOLI	2e-74	44.13	95.47	280
GE000787	Probable enoyl-CoA hydratase	fadB	sp|P94549|FADB_BACSU	2.3e-21	32.3	98.83	103
GE000791	Probable D-amino-acid oxidase	aao	sp|P9WP26|DAO_MYCTO	1.1e-33	38.36	99.04	144
GE000792	Ribosomal protein L11 methyltransferase	prmA	sp|B7IFP7|PRMA_THEAB	7.1e-06	37.66	55.8	50
GE000793	Negative regulator of genetic competence ClpC/MecB	clpC	sp|P37571|CLPC_BACSU	8.6e-203	49.38	93.97	707
GE000797	Protein/nucleic acid deglycase 2	yhbO	sp|P45470|YHBO_ECOLI	1.7e-31	45.18	91.06	136
GE000800	Protein NrdI	nrdI	sp|C5BUY7|NRDI_BEUC1	1.9e-43	66.67	94.16	175
GE000801	Ribonucleoside-diphosphate reductase subunit alpha 1	nrdE1	sp|P0CG99|RIR1A_MYCS2	0	83.17	99.3	1205
GE000802	Ribonucleoside-diphosphate reductase subunit beta	nrdF	sp|Q9CBQ2|RIR2_MYCLE	4.3e-149	81.85	81.56	528
GE000805	Putative antitoxin VapB45	vapB45	sp|O53464|VPB45_MYCTU	2.6e-34	38.29	95.02	146
GE000808	Uncharacterized ABC transporter ATP-binding protein y4fO	NGR_a03670	sp|P55453|Y4FO_SINFN	2e-67	45.51	94.53	256
GE000809	Probable ABC transporter permease protein y4fN	NGR_a03680	sp|P55452|Y4FN_SINFN	5.3e-87	38.1	93.72	322
GE000812	Glutaminase	glsA	sp|Q8NMT3|GLSA_CORGL	4.8e-103	48.99	98.76	375
GE000814	Uncharacterized membrane protein STKORF319	--	sp|P96554|Y319_MYXXA	1.3e-72	53.26	77.68	273
GE000820	DNA recombination protein RmuC homolog	rmuC	sp|Q9REQ3|RMUC_ZYMMO	4.8e-60	38.44	68.33	232
GE000824	Putative NAD(P)-binding protein YbjT	ybjT	sp|P75822|YBJT_ECOLI	7.5e-66	34.69	99.19	251
GE000828	4,4&apos;-diaponeurosporene oxygenase	crtP	sp|Q2YWE5|CRTP_STAAB	1.3e-36	25.29	94.72	154
GE000829	Phytoene synthase	crtB	sp|P54977|CRTB_STRGR	2.8e-18	33.01	93.09	93
GE000830	Farnesyl diphosphate synthase	fps	sp|O66126|ISPA_MICLU	4.2e-07	28.21	43.36	56
GE000831	Isopentenyl-diphosphate Delta-isomerase	idi	sp|Q8KP37|IDI_AGRME	7.3e-61	64.88	98.82	233
GE000833	ATP-dependent DNA helicase pif1	pif1	sp|Q6MHJ5|PIF1_BDEBA	1e-51	36.21	88.46	204
GE000838	Neutral endopeptidase	pepO	sp|Q07744|PEPO_LACLA	2.8e-68	28.06	97.37	260
GE000839	Probable multidrug resistance protein NorM	norM	sp|Q9WZS2|NORM_THEMA	1.1e-12	29.5	44.72	75
GE000840	Multidrug efflux system permease protein Rv1217c	Rv1217c	sp|O05318|MEPRM_MYCTU	8.4e-34	31.91	92.29	145
GE000841	Multidrug efflux system ATP-binding protein Rv1218c	Rv1218c	sp|O86311|MEATP_MYCTU	1.1e-87	57.29	81.79	323
GE000842	Inner membrane protein YbjJ	ybjJ	sp|P75810|YBJJ_ECOLI	1.9e-64	41.39	90.89	246
GE000843	Endonuclease NucS	nucS	sp|C5CA81|NUCS_MICLC	8.6e-97	74.89	100	353
GE000845	Glutamate-1-semialdehyde 2,1-aminomutase	hemL	sp|Q6AHE8|GSA_LEIXX	6.3e-157	69.07	98.62	554
GE000846	Delta-aminolevulinic acid dehydratase	hemB	sp|P54919|HEM2_STRCO	8.3e-111	67.31	98.71	400
GE000848	Penicillin-binding protein 4*	pbpE	sp|P32959|PBPE_BACSU	7.3e-20	28.31	90.53	98
GE000849	Tylosin resistance ATP-binding protein TlrC	tlrC	sp|P25256|TLRC_STRFR	4.5e-35	32.84	91.94	149
GE000852	Porphobilinogen deaminase	hemC	sp|Q6AHF1|HEM3_LEIXX	3.1e-89	62.26	96.79	328
GE000853	Ferrochelatase	hemH	sp|Q6AHF2|HEMH_LEIXX	5.5e-145	66.49	86.96	514
GE000854	Uncharacterized protein MT2750	MT2750	sp|P9WL44|Y2676_MYCTO	1.7e-55	57.38	76.15	216
GE000856	Uroporphyrinogen decarboxylase	hemE	sp|Q6AHF5|DCUP_LEIXX	3.7e-118	62.57	98.1	425
GE000857	Glutamyl-tRNA reductase	hemA	sp|B0RBM5|HEM1_CLAMS	2.6e-97	48.58	99.34	356
GE000858	Enterobactin exporter EntS	entS	sp|Q5PME0|ENTS_SALPA	2e-10	24.77	87.73	67
GE000860	Protein LplC	lplC	sp|P39129|LPLC_BACSU	5.8e-31	33.33	87.36	135
GE000861	Probable ABC transporter permease protein YesP	yesP	sp|O31519|YESP_BACSU	4.2e-27	33.14	86.34	122
GE000863	Uncharacterized HTH-type transcriptional regulator in aml 5&apos;region	--	sp|P23823|YAML_STRLM	1.1e-18	29.97	96.47	94
GE000865	Na(+)/H(+) antiporter NhaA 2	nhaA2	sp|A4X422|NHAA2_SALTO	6.7e-100	53.38	98.08	364
GE000866	Alpha-glucoside transport system permease protein AglG	aglG	sp|Q9Z3R7|AGLG_RHIME	2.6e-62	38.26	87.73	239
GE000867	Alpha-glucoside transport system permease protein AglF	aglF	sp|Q9Z3R6|AGLF_RHIME	4.8e-63	47.97	51.93	242
GE000868	Alpha-glucosides-binding periplasmic protein AglE	aglE	sp|Q9Z3R5|AGLE_RHIME	1.2e-70	37.59	89.56	267
GE000869	HTH-type transcriptional repressor PurR	purR	sp|Q8DAQ5|PURR_VIBVU	2.4e-23	27.81	97.91	110
GE000870	Trehalose synthase/amylase TreS	treS	sp|A0R6E0|TRES_MYCS2	9e-204	58.48	97.4	710
GE000872	Putative quercetin 2,3-dioxygenase PA1205	PA1205	sp|Q9I4D3|Y1205_PSEAE	3.8e-53	39.32	95.82	209
GE000880	Glucose-6-phosphate 1-dehydrogenase	zwf	sp|O68282|G6PD_PSEAE	9.2e-66	36.93	96.73	251
GE000881	Ectoine hydrolase	doeA	sp|E1V7W1|DOEA_HALED	9.2e-83	39.8	99.23	307
GE000882	Succinyl-diaminopimelate desuccinylase	dapE	sp|A4WNJ6|DAPE_RHOS5	3.1e-25	32.82	92.54	116
GE000883	Proline/betaine transporter	proP	sp|P40862|PROP_SALTY	2.8e-81	34.53	93.66	303
GE000884	S-(hydroxymethyl)glutathione dehydrogenase	fdh	sp|P47734|FADH_METMR	5.9e-90	45.52	100	331
GE000886	FHA domain-containing protein FhaB	fhaB	sp|A0QNG6|FHAB_MYCS2	1.5e-16	32.96	99.44	86
GE000887	PP2C-family Ser/Thr phosphatase	pstP	sp|P9WHW4|PSTP_MYCTO	4.4e-43	35.59	85.71	176
GE000888	Uncharacterized FtsW-like protein	rodA	sp|P63761|FTSWL_MYCBO	1.5e-84	43.45	91.67	313
GE000889	Penicillin-binding protein A	pbpA	sp|A0QNG3|PBPA_MYCS2	6.1e-84	39.18	97.77	312
GE000890	Serine/threonine-protein kinase PknA	pknA	sp|P54743|PKNA_MYCLE	1.2e-78	49.68	53.62	294
GE000891	Probable serine/threonine-protein kinase PknB	pknB	sp|Q8G6P9|PKNB_BIFLO	5.1e-88	36.2	90.39	325
GE000892	Anthranilate synthase component 2	trpG	sp|P9WN34|TRPG_MYCTO	2.2e-57	58.08	88.58	222
GE000894	Sortase SrtE1	srtE1	sp|Q9XA14|SRTE1_STRCO	8.4e-21	30.04	96.84	101
GE000895	Cell division protein CrgA	crgA	sp|P67379|CRGA_TROW8	1.6e-14	47.76	75	79
GE000896	Putative rhomboid protease YdcA	ydcA	sp|P96617|YDCA_BACSU	8.7e-08	31.07	60.59	58
GE000897	Peptidyl-prolyl cis-trans isomerase B	cypB	sp|P77949|PPIB_STRAQ	1.1e-62	69.01	94.97	240
GE000901	Betaine/ectoine transporter LcoP	lcoP	sp|Q8NN75|LCOP_CORGL	9.4e-138	46.56	87.28	491
GE000902	Uncharacterized protein Rv1290c	Rv1290c	sp|P9WM35|Y1290_MYCTU	2.8e-35	34.41	75.23	150
GE000904	UPF0213 protein SAG0778	SAG0778	sp|Q8E0F5|Y778_STRA5	9.9e-13	46.05	74.51	73
GE000906	DNA gyrase subunit A	gyrA	sp|C5C7X9|GYRA_MICLC	0	68.58	90.93	1102
GE000907	DNA gyrase subunit B	gyrB	sp|C5C7X8|GYRB_MICLC	8.8e-267	68.78	97.19	919
GE000908	L-threonate dehydrogenase	ltnD	sp|A0A0H2VA68|LTND_ECOL6	1.6e-39	36.24	94.68	163
GE000911	UPF0232 protein SCO3875	SCO3875	sp|P35925|Y3875_STRCO	3.6e-12	33.06	71.95	72
GE000912	DNA replication and repair protein RecF	recF	sp|B0RH73|RECF_CLAMS	5.5e-106	54.38	99.45	384
GE000913	6-phosphogluconate dehydrogenase, NAD(+)-dependent, decarboxylating	GOX1705	sp|G5EBD7|6PGDH_GLUOX	3.2e-72	44.74	99.66	272
GE000914	Beta sliding clamp	dnaN	sp|P27903|DPO3B_STRCO	9.6e-77	40.16	98.68	287
GE000915	Chromosomal replication initiator protein DnaA	dnaA	sp|A5CLT3|DNAA_CLAM3	3e-184	70.58	94.25	645
GE000916	50S ribosomal protein L34	rpmH	sp|A0K2M7|RL34_ARTS2	2.1e-15	97.78	100	80
GE000917	Ribonuclease P protein component	rnpA	sp|A1SQV9|RNPA_NOCSJ	1.5e-14	45.45	98.15	79
GE000918	Putative membrane protein insertion efficiency factor	CMM_2976	sp|A5CVC4|YIDD_CLAM3	2e-26	54.64	96	118
GE000919	Membrane protein insertase YidC	yidC	sp|Q83MN6|YIDC_TROWT	2.3e-52	41.67	99.06	206
GE000921	Ribosomal RNA small subunit methyltransferase G	rsmG	sp|A5CVC1|RSMG_CLAM3	9.9e-63	60.95	96.76	240
GE000922	Sporulation initiation inhibitor protein Soj	soj	sp|P37522|SOJ_BACSU	1.2e-63	50.39	87.07	243
GE000923	Probable chromosome-partitioning protein ParB	parB	sp|P0A5R3|PARB_MYCBO	3.1e-82	49.15	99.13	305
GE000924	Thioredoxin 1	trxA	sp|P52230|THIO1_STRCO	4.5e-29	54.81	100	127
GE000925	Thioredoxin reductase	trxB	sp|O30973|TRXB_MYCSM	1.5e-99	60.06	95.06	363
GE000927	Probable lipid II flippase MurJ	murJ	sp|P44958|MURJ_HAEIN	7e-12	23.74	86.52	72
GE000929	CCA-adding enzyme	cca	sp|A8AX96|CCA_STRGC	2e-31	37.76	49.48	137
GE000930	30S ribosomal protein S6	rpsF	sp|Q6ABW7|RS6_LEIXX	1.5e-37	83.7	69.7	156
GE000931	Single-stranded DNA-binding protein	ssb	sp|Q8KSB6|SSB_PAEAU	1.4e-49	80	67.04	196
GE000932	30S ribosomal protein S18	rpsR	sp|A5CVA9|RS18_CLAM3	1.1e-30	82.76	100	132
GE000933	50S ribosomal protein L9	rplI	sp|B0RDN5|RL9_CLAMS	1.4e-55	74.67	100	216
GE000934	Replicative DNA helicase	dnaB	sp|Q6ABX1|DNAB_LEIXX	2.2e-195	76.65	92.16	682
GE000939	Uncharacterized formamidopyrimidine-DNA glycosylase-like protein	fpg2	sp|L0T864|FPG2_MYCTU	7.6e-37	55.33	50.17	154
GE000942	N-acyl-L-amino acid amidohydrolase	amaA	sp|P37112|AMAA_GEOSE	5.1e-44	37.55	67.73	179
GE000946	3-mercaptopyruvate sulfurtransferase	sseA	sp|P58388|THTM_ECO57	3.2e-37	38.77	95.34	156
GE000947	Ferric uptake regulation protein 1 (Fragment)	fur1	sp|O69450|FUR1_MYCFO	5.3e-28	50.41	84.62	124
GE000948	Bromoperoxidase-catalase	bca	sp|P33569|BCA_STRVP	3.1e-160	58.63	95.21	565
GE000949	S-(hydroxymethyl)glutathione dehydrogenase	fdh	sp|P47734|FADH_METMR	1e-37	31.81	100	157
GE000950	Adenylosuccinate lyase	purB	sp|P0AB90|PUR8_ECOL6	3.2e-111	48.12	98.26	402
GE000951	Low molecular weight protein-tyrosine-phosphatase	ptpA	sp|P53433|PTPA_STRCO	4.7e-31	49.32	83.24	134
GE000954	Uncharacterized protein SCO3922	SCO3922	sp|Q53868|Y3922_STRCO	2.7e-10	32.41	80.6	65
GE000955	Putative phenylalanine aminotransferase	pat	sp|Q6ABX6|PATR_LEIXX	3.7e-80	51.23	95.01	298
GE000956	3-methyl-2-oxobutanoate dehydrogenase subunit alpha	bkdA	sp|P9WIS2|BKDA_MYCTO	3.5e-55	39.94	94.91	216
GE000957	Pyruvate dehydrogenase E1 component subunit beta	pdhB	sp|Q6ABX8|ODPB_LEIXX	4.5e-131	69.57	96.4	468
GE000958	Dihydrolipoyllysine-residue acetyltransferase component of pyruvate dehydrogenase complex	pdhC	sp|Q6ABX9|ODP2_LEIXX	2.8e-144	61.33	99.55	512
GE000959	NH(3)-dependent NAD(+) synthetase	nadE	sp|B7HND7|NADE_BACC7	3.4e-95	66.91	93.38	348
GE000961	Manganese transport system ATP-binding protein MntA	mntA	sp|Q55281|MNTA_SYNY3	1.3e-35	39.52	73.99	150
GE000962	Manganese transport system membrane protein MntC	mntC	sp|Q8Y652|MNTC_LISMO	7.7e-10	25.31	55.48	65
GE000966	50S ribosomal protein L28	rpmB	sp|A5CV85|RL28_CLAM3	4.3e-32	82.05	100	137
GE000967	50S ribosomal protein L33	rpmG	sp|A5CV83|RL33_CLAM3	3.8e-22	90.57	94.64	103
GE000968	30S ribosomal protein S14	rpsN	sp|Q6ABY6|RS14_LEIXX	7.7e-42	82.18	100	169
GE000969	Trehalose synthase	treS	sp|O06458|TRES_THETH	1.4e-103	39.03	97.51	377
GE000971	HTH-type transcriptional regulator NorG	norG	sp|Q2YUS3|NORG_STAAB	9.2e-21	23.95	65.17	102
GE000972	Uncharacterized protein HI_0522	HI_0522	sp|Q57256|Y522_HAEIN	7.3e-27	37.91	78.11	121
GE000973	DNA-binding protein HB1	hup	sp|P17615|DBH1_BIFLO	6.3e-14	48.86	93.62	77
GE000975	Uncharacterized protein MT0111	MT0111	sp|P9WM62|Y102_MYCTO	2.7e-58	39.81	46.83	227
GE000976	Probable phosphoglycerate mutase GpmB	gpmB	sp|A8G9J4|GPMB_SERP5	5.4e-10	37.93	39.39	65
GE000978	Probable membrane transporter protein XF_0764	XF_0764	sp|Q9PFB4|Y764_XYLFA	3.9e-08	29.13	93.36	59
GE000982	Nitrite reductase (NADH) large subunit	nirB	sp|P08201|NIRB_ECOLI	9.4e-213	46.04	97.11	740
GE000984	Siroheme synthase	cysG	sp|A9HZV6|CYSG_BORPD	2.4e-57	37.55	97.57	223
GE000987	UPF0176 protein cu1760	cu1760	sp|B1VHR9|Y1760_CORU7	5.8e-111	68.36	95.47	401
GE000989	Uncharacterized protein MT0921	MT0921	sp|P9WKP6|Y897_MYCTO	1.3e-148	56.55	99.05	526
GE000990	1-pyrroline-5-carboxylate dehydrogenase	rocA	sp|Q65NN2|ROCA_BACLD	1.3e-54	33.64	29.21	216
GE000991	F420-dependent glucose-6-phosphate dehydrogenase	fgd	sp|A6WD69|FGD_KINRD	3.5e-123	64.76	98.22	441
GE000993	Lipoprotein-releasing system ATP-binding protein LolD	lolD	sp|Q8Y0C6|LOLD_RALSO	3.4e-48	49.55	92.44	192
GE000997	Pyrimidine-specific ribonucleoside hydrolase RihA	rihA	sp|A8AJF8|RIHA_CITK8	1.4e-28	36.86	72.7	127
GE000998	Putative cystathionine beta-lyase	ML1794	sp|Q9CBM9|CBL_MYCLE	8.2e-108	52.41	98.71	391
GE000999	Beta-carbonic anhydrase 1	mtcA1	sp|P9WPJ6|MTCA1_MYCTO	5.3e-16	30.12	96.36	84
GE001001	Aurachin C monooxygenase/isomerase	auaG	sp|H1ZZA4|AUAG_STIAU	3.3e-28	28.92	89.75	126
GE001003	Uncharacterized protein YagA	yagA	sp|P37007|YAGA_ECOLI	3.5e-19	31.06	93.33	96
GE001006	N(G),N(G)-dimethylarginine dimethylaminohydrolase	Rv2323c	sp|P71889|DDAH_MYCTU	5.1e-70	48.88	90.85	265
GE001007	Ornithine aminotransferase	rocD	sp|B9ITF9|OAT_BACCQ	1.5e-120	56.36	92.33	433
GE001011	3&apos;,5&apos;-cyclic adenosine monophosphate phosphodiesterase CpdA	cpdA	sp|P9WP64|CPDA_MYCTO	1.8e-105	63.73	95.77	382
GE001012	Exopolysaccharide phosphotransferase CpsY	cpsY	sp|Q50025|CPSY_MYCLE	3e-159	56.88	88.53	562
GE001013	Xylulose kinase	xylB	sp|P35850|XYLB_LACBR	2.1e-39	28.37	98.59	164
GE001015	Putative ribose/galactose/methyl galactoside import ATP-binding protein 3	Bamb_4447	sp|Q0B775|RGMG3_BURCM	1.4e-160	61.62	97.62	566
GE001016	Ribose import permease protein RbsC	rbsC	sp|P44736|RBSC_HAEIN	1.7e-48	41.39	87.32	193
GE001020	2-dehydro-3-deoxy-6-phosphogalactonate aldolase	dgoA	sp|Q6BF16|DGOA_ECOLI	3.1e-19	32.18	92.2	95
GE001021	D-3-phosphoglycerate dehydrogenase	serA	sp|P0A545|SERA_MYCBO	4.3e-41	42.4	83.69	169
GE001022	Xylulose kinase	xylB	sp|P21939|XYLB_LACPE	1.7e-73	32.72	98.99	277
GE001024	Uncharacterized HTH-type transcriptional regulator YbgA	ybgA	sp|O31459|YBGA_BACSU	4.5e-28	35.68	83.39	125
GE001025	D-ribose pyranase	rbsD	sp|B2A2D7|RBSD_NATTJ	8.7e-25	39.39	97.01	113
GE001026	Ribokinase	rbsK	sp|P0A9J7|RBSK_ECO57	2.1e-51	44.66	92.45	203
GE001027	Probable transaldolase	tal	sp|A4WRW1|TAL_RHOS5	1.5e-18	34.29	95.39	93
GE001028	2-(S)-hydroxypropyl-CoM dehydrogenase	xecE	sp|Q56841|HCDS_XANP2	1.5e-35	41.63	95.12	150
GE001029	Ureidoglycolate lyase	Bmul_3283	sp|A9ALD1|UGL_BURM1	4.7e-44	42.29	96.47	178
GE001030	L-fuconate dehydratase	XCC4069	sp|Q8P3K2|FUCD_XANCP	1.2e-168	66.27	97.47	593
GE001031	D-threo-aldose 1-dehydrogenase	fdh	sp|Q52472|FCDH_PSESP	4.3e-78	52.65	97.83	292
GE001033	L-fucose mutarotase	fucU	sp|A3N2Y4|FUCM_ACTP2	2.6e-19	37.86	95.71	95
GE001034	HTH-type transcriptional regulator LutR	lutR	sp|O07007|LUTR_BACSU	3.4e-24	35.89	86.02	112
GE001035	L-ribulose 3-epimerase	mll3595	sp|Q98FW0|LR3E_RHILO	1.5e-61	43.27	95.16	236
GE001036	Dipeptidyl-peptidase 5	dpp5	sp|B2RIT0|DPP5_PORG3	4.8e-31	24.71	73.39	136
GE001037	Inner membrane permease YgbN	ygbN	sp|Q46892|YGBN_ECOLI	6.6e-78	41.36	92.89	292
GE001038	D-apionate oxidoisomerase	apnO	sp|Q6D8V3|APNO_PECAS	1.4e-86	55.56	92.69	320
GE001039	3-oxo-isoapionate decarboxylase	oiaC	sp|Q6D8V4|OIAC_PECAS	8.9e-61	47.67	95.54	234
GE001040	Uncharacterized HTH-type transcriptional regulator MT0514	MT0514	sp|P9WMG6|Y494_MYCTO	9.6e-12	29.54	85	71
GE001041	Uncharacterized protein MT2484	MT2484	sp|P9WLA8|Y2411_MYCTO	7.9e-176	60.81	84.86	617
GE001043	Uncharacterized protein ML0607	ML0607	sp|Q49757|Y607_MYCLE	2.2e-62	42.29	99.29	239
GE001046	1,5-anhydro-D-fructose reductase	afr	sp|Q2I8V6|AFR_ENSAD	2.4e-23	37.02	62.5	110
GE001050	Sialic acid TRAP transporter large permease protein SiaM	siaM	sp|Q9KR66|SIAM_VIBCH	1.3e-56	32.95	97.95	221
GE001051	Solute-binding protein RD1_1052	RD1_1052	sp|Q16BC9|DCTP_ROSDO	3.3e-36	29.28	89.68	152
GE001053	2-hydroxy-3-oxopropionate reductase	garR	sp|P0ABQ3|GARR_ECOL6	3.8e-28	32.99	95.07	125
GE001056	Uncharacterized short-chain type dehydrogenase/reductase y4mP	NGR_a02430	sp|P55575|Y4MP_SINFN	3.1e-39	39.13	97.67	162
GE001060	Putative kinase Y4dM	NGR_a04040	sp|P55412|Y4DM_SINFN	2.6e-59	39.62	86.65	229
GE001061	Putative uncharacterized transketolase family protein y4mN	NGR_a02450	sp|P55573|Y4MN_SINFN	5.7e-110	63.27	96.99	397
GE001062	Putative uncharacterized transketolase family protein y4mO	NGR_a02440	sp|P55574|Y4MO_SINFN	3.2e-86	59.04	87.42	318
GE001063	L-threonate dehydrogenase	ltnD	sp|Q0KBC7|LTND_CUPNH	2.1e-31	38.43	96.18	136
GE001064	Uncharacterized HTH-type transcriptional regulator YcbG	ycbG	sp|P42239|YCBG_BACSU	6.5e-07	29.8	83.54	55
GE001069	Protein p49	p49	sp|P06108|P49_STRLI	1.2e-108	47.68	98.95	394
GE001072	3-oxo-tetronate 4-phosphate decarboxylase	otnC	sp|Q57199|OTNC_HAEIN	1.1e-19	31.78	94.5	97
GE001073	3-hydroxy-5-phosphonooxypentane-2,4-dione thiolase	lsrF	sp|A7FMK1|LSRF_YERP3	4.2e-96	60.14	96.94	351
GE001075	N-acylmannosamine 1-dehydrogenase	--	sp|P22441|DHMA_FLAS1	4e-19	32.95	39.4	97
GE001076	HTH-type transcriptional regulator GmuR	gmuR	sp|O05509|GMUR_BACSU	1.4e-06	24.47	78.48	53
GE001077	Probable bifunctional methylthioribose-1-phosphate isomerase/methylthioribulose-1-phosphate dehydratase	mtnAB	sp|Q5YQZ6|MTNAB_NOCFA	6.5e-80	52.76	93.39	298
GE001079	Ribose import ATP-binding protein RbsA	rbsA	sp|Q8NR12|RBSA_CORGL	1.2e-82	37.2	96.47	307
GE001080	Fructose import permease protein FrcC	frcC	sp|Q9F9B1|FRCC_RHIML	2.7e-17	24.17	87.03	90
GE001081	Methylthioribose kinase	mtnK	sp|Q6D1H0|MTNK_PECAS	1.4e-57	36.61	95.89	224
GE001088	S-(hydroxymethyl)glutathione dehydrogenase	flhA	sp|P45382|FADH_PARDE	2.2e-62	36.87	100	240
GE001099	Putative 3-oxopropanoate dehydrogenase	bauC	sp|Q9I702|BAUC_PSEAE	1.7e-153	56.48	97.42	543
GE001100	Probable alcohol dehydrogenase	yiaY	sp|P37686|ADH2_ECOLI	4.1e-67	39.36	97.41	255
GE001101	Mau operon transcriptional activator	mauR	sp|P52685|MAUR_PARDE	2.6e-13	26.71	96.98	76
GE001102	Protein adenylyltransferase SoFic	fic	sp|Q8E9K5|SOFIC_SHEON	1.1e-46	42.72	88.33	187
GE001107	Virulence-associated protein I	vapI	sp|Q46560|VAPI_DICNO	4e-19	51.81	84.54	94
GE001109	Putative L-lactate dehydrogenase	lldD	sp|P9WND4|LLDD_MYCTO	8.4e-151	65.44	97.61	533
GE001110	Shikimate transporter	shiA	sp|P76350|SHIA_ECOLI	1.4e-82	41.21	88.14	307
GE001113	HTH-type transcriptional regulator KmtR	kmtR	sp|O53838|KMTR_MYCTU	5.7e-20	53.06	82.35	97
GE001115	Copper-exporting P-type ATPase	ctpA	sp|P9WPU0|CTPA_MYCTO	3.1e-175	49.34	97.78	615
GE001118	Toluene 1,2-dioxygenase system ferredoxin--NAD(+) reductase component	todA	sp|A5W4E9|TODA_PSEP1	2.5e-16	31.11	87.27	87
GE001130	Glutathione peroxidase	gpo	sp|Q9CFV1|GPO_LACLA	3.8e-46	56.21	92.12	184
GE001131	Putative acyltransferase Rv0859	fadA	sp|O53871|Y0859_MYCTU	5.4e-75	43.14	99.24	282
GE001132	Acyl-CoA dehydrogenase, short-chain specific	--	sp|Q06319|ACDS_MEGEL	1.2e-63	35.92	95.85	244
GE001133	Uncharacterized oxidoreductase MT1177	MT1177	sp|P9WGQ6|Y1144_MYCTO	2e-83	69.11	97.62	309
GE001134	Acyl-CoA dehydrogenase	mmgC	sp|P45857|ACDB_BACSU	6e-74	41.27	95.44	278
GE001136	Probable enoyl-CoA hydratase echA8	echA8	sp|P64017|ECHA8_MYCBO	1e-69	57.92	98.48	263
GE001138	Electron transfer flavoprotein subunit beta	etfB	sp|O33095|ETFB_MYCLE	1.2e-46	44.66	98.85	187
GE001139	Electron transfer flavoprotein subunit alpha	etfA	sp|O33096|ETFA_MYCLE	1.1e-62	48.71	95.65	240
GE001144	Staphyloferrin A transporter	sfaA	sp|Q2FW71|SFAA_STAA8	2.1e-16	24.41	87.89	87
GE001148	Signal transduction histidine-protein kinase/phosphatase MprB	mprB	sp|A1TEL6|MPRB_MYCVP	4.3e-22	31.49	54.73	106
GE001149	Transcriptional activator protein CopR	copR	sp|Q02540|COPR_PSEUB	2.3e-46	44.55	98.18	186
GE001154	N-methyl-L-tryptophan oxidase	solA	sp|B7LT77|MTOX_ESCF3	9.1e-35	28.97	93.98	148
GE001156	Ectoine/proline transporter ProP	proP	sp|Q79VC4|PROP_CORGL	1.3e-164	62.84	92.07	580
GE001157	Putative pyrimidine permease RutG	rutG	sp|P75892|RUTG_ECOLI	2.5e-84	44.81	92.52	313
GE001158	UvrABC system protein A	uvrA	sp|Q829X3|UVRA_STRAW	9.2e-140	35.66	99.07	498
GE001159	Soluble epoxide hydrolase	--	sp|O52866|HYES_CORS2	2.5e-19	24.46	90.33	96
GE001161	Monoacylglycerol lipase	Rv0183	sp|O07427|MGLL_MYCTU	3.5e-31	34.22	97.58	136
GE001162	Lipoate--protein ligase 1	SAV1028	sp|A0A0H3JR16|LPLA1_STAAM	6.6e-16	25.74	67.05	85
GE001164	Cytosine permease	codB	sp|Q8X691|CODB_ECO57	1.1e-44	33.33	84.88	181
GE001165	5-methylthioadenosine/S-adenosylhomocysteine deaminase	mtaD	sp|B1I2P4|MTAD_DESAP	1.3e-55	33.55	90.8	218
GE001166	UPF0053 inner membrane protein YgdQ	ygdQ	sp|P67129|YGDQ_ECO57	3.4e-52	50.93	78.97	205
GE001172	Uncharacterized HTH-type transcriptional regulator YdhC	ydhC	sp|O05494|YDHC_BACSU	5.7e-08	21.95	88.31	58
GE001174	Leu/Ile/Val-binding protein homolog 1	BR1785	sp|Q8FYS6|LIVB1_BRUSU	1.2e-37	30.63	84.26	157
GE001175	High-affinity branched-chain amino acid transport system permease protein BraD	braD	sp|P21627|BRAD_PSEAE	1e-57	44.67	99.66	224
GE001176	High-affinity branched-chain amino acid transport system permease protein BraE	braE	sp|P21628|BRAE_PSEAE	2.6e-56	44.05	75	219
GE001177	High-affinity branched-chain amino acid transport ATP-binding protein BraF	braF	sp|P21629|BRAF_PSEAE	4.5e-63	49	87.94	241
GE001178	High-affinity branched-chain amino acid transport ATP-binding protein BraG	braG	sp|P21630|BRAG_PSEAE	1.1e-57	49.79	98.31	223
GE001179	D-amino acid dehydrogenase	dadA	sp|A3PRF6|DADA_RHOS1	7.1e-11	26.24	96.4	68
GE001180	Hydrogen cyanide synthase subunit HcnA	hcnA	sp|G3XD67|HCNA_PSEAE	7.1e-06	38.57	86.25	50
GE001181	Opine oxidase subunit A	ooxA	sp|P72300|OOXA_RHIML	2.7e-33	29.62	97.39	143
GE001182	4-hydroxy-tetrahydrodipicolinate synthase	dapA	sp|A0LEA7|DAPA_SYNFM	6.6e-31	29.74	84.18	135
GE001183	4-hydroxyproline 2-epimerase	Sros_6004	sp|D2AV87|4HYPE_STRRD	2.4e-132	70.18	99.4	472
GE001184	NADP-dependent fatty aldehyde dehydrogenase	aldH	sp|Q56694|ALDH_VIBHA	1.5e-93	43.19	95.14	344
GE001185	Uncharacterized protein BA_0901/GBAA_0901/BAS0853	BA_0901	sp|Q81UH1|Y901_BACAN	2.1e-59	41.72	98.79	229
GE001187	Daunorubicin/doxorubicin resistance ATP-binding protein DrrA	drrA	sp|P32010|DRRA_STRPE	1.6e-30	31.33	85.47	134
GE001190	Glycogen operon protein GlgX homolog	glgX	sp|P0A4Y5|GLGX_MYCBO	7.3e-273	63.25	89.2	940
GE001191	Maltooligosyl trehalose synthase	treY	sp|Q44315|TREY_ARTSQ	1.2e-222	53.87	99.49	773
GE001193	Malto-oligosyltrehalose trehalohydrolase	treZ	sp|Q53238|TREZ_RHIS1	6.3e-189	58.15	98.78	661
GE001195	HTH-type transcriptional regulator Rv1931c	Rv1931c	sp|P95283|Y1931_MYCTU	3.5e-11	29.92	77.16	69
GE001208	Glycyl-glycine endopeptidase ALE-1	--	sp|O05156|ALE1_STACP	1.5e-10	33.86	25.42	68
GE001209	Inorganic pyrophosphatase	ppa	sp|Q6ACP7|IPYR_LEIXX	1.2e-61	68.94	88.95	236
GE001210	tRNA(Ile)-lysidine synthase	tilS	sp|Q6ACP8|TILS_LEIXX	1.7e-90	61.13	90.91	333
GE001211	Hypoxanthine-guanine phosphoribosyltransferase	hpt	sp|P0A5T1|HPRT_MYCBO	7.9e-53	56.91	95.63	207
GE001214	ATP-dependent zinc metalloprotease FtsH	ftsH	sp|Q83FV7|FTSH_TROWT	8e-233	64.86	96.16	807
GE001215	GTP cyclohydrolase 1	folE	sp|Q6ACQ1|GCH1_LEIXX	4e-52	57.92	96.81	204
GE001216	Dihydropteroate synthase	folP1	sp|P0A579|DHPS1_MYCBO	7.8e-61	50.57	63.52	235
GE001217	2-amino-4-hydroxy-6-hydroxymethyldihydropteridine pyrophosphokinase	folK	sp|P0C0G3|HPPK_STRP1	5.4e-24	44.12	81.93	111
GE001219	Polyisoprenyl-teichoic acid--peptidoglycan teichoic acid transferase TagU	tagU	sp|Q836A6|TAGU_ENTFA	3.8e-29	32.81	76.13	129
GE001223	Pantothenate synthetase	panC	sp|Q6ACQ8|PANC_LEIXX	6.3e-73	54.51	97.2	274
GE001224	Lysine--tRNA ligase	lysS	sp|Q9X895|SYK_STRCO	1.7e-202	63.89	97.08	706
GE001230	ATP-dependent Clp protease ATP-binding subunit ClpC1	clpC1	sp|P9WPC9|CLPC1_MYCTU	0	70.88	100	1138
GE001231	Trifunctional nucleotide phosphoesterase protein YfkN	yfkN	sp|O34313|NTPES_BACSU	3.1e-07	23.67	54.33	58
GE001233	Probable mercury resistance operon repressor	merR	sp|P30346|MERR_STRLI	2.1e-10	43.59	56.3	65
GE001234	Metal cation efflux system protein CzcD	czcD	sp|P13512|CZCD_CUPMC	1.4e-49	38.31	98.4	197
GE001235	Divalent metal cation transporter MntH	mntH	sp|O69443|MNTH_MYCBO	4.8e-114	58.73	95.63	411
GE001238	HTH-type transcriptional regulator CmtR	cmtR	sp|P67732|CMTR_MYCBO	3.8e-27	56.31	84.43	121
GE001241	Amino-acid acetyltransferase	argA	sp|O33289|ARGA_MYCTU	4.8e-47	61.49	89.27	188
GE001243	Putrescine oxidase	puo	sp|P40974|PUO_KOCRO	1.2e-163	64.92	97.8	576
GE001244	DNA repair protein RadA	radA	sp|P65954|RADA_MYCBO	6.6e-109	56.58	83	394
GE001253	L-glyceraldehyde 3-phosphate reductase	gpr	sp|Q8X529|GPR_ECO57	8.1e-115	58.38	99.14	414
GE001259	DNA-directed RNA polymerase subunit beta	rpoB	sp|A5CUC7|RPOB_CLAM3	0	84.04	99.65	1924
GE001260	DNA-directed RNA polymerase subunit beta&apos;	rpoC	sp|Q6ACX6|RPOC_LEIXX	0	79.21	99.92	1986
GE001263	Uncharacterized protein YeaC	yeaC	sp|P94474|YEAC_BACSU	3.2e-73	45.39	93.25	275
GE001267	PP2C-family Ser/Thr phosphatase	pstP	sp|P9WHW4|PSTP_MYCTO	1.3e-30	40.25	85.45	134
GE001269	Serine/threonine-protein kinase PknK	pknK	sp|Q7TXA9|PKNK_MYCBO	6.4e-41	38.78	60.53	169
GE001271	ESAT-6 secretion machinery protein EssC	essC	sp|Q2G184|ESSC_STAA8	1.3e-84	25.62	68.4	315
GE001282	30S ribosomal protein S12	rpsL	sp|Q6ACY7|RS12_LEIXX	2.2e-62	98.39	100	238
GE001283	30S ribosomal protein S7	rpsG	sp|Q6ACY8|RS7_LEIXX	1.9e-76	92.31	100	285
GE001284	Elongation factor G	fusA	sp|B0RB35|EFG_CLAMS	0	87.36	100	1240
GE001285	Elongation factor Tu	tuf	sp|A5CUB6|EFTU_CLAM3	3.5e-215	92.95	100	747
GE001292	Uncharacterized HTH-type transcriptional regulator RhmR	rhmR	sp|P77732|RHMR_ECOLI	1.1e-07	27.06	97.63	57
GE001293	Histidine ammonia-lyase	hutH	sp|Q9EWW1|HUTH_STRCO	4.8e-159	62.89	95.51	561
GE001294	Urocanate hydratase	hutU	sp|Q82HL2|HUTU_STRAW	9.1e-254	79.13	100	876
GE001295	Imidazolonepropionase	hutI	sp|A4FNE8|HUTI_SACEN	8.2e-143	69.21	97.28	507
GE001296	1,3,6,8-tetrahydroxynaphthalene synthase	rppA	sp|B0FYK7|RPPA_STRC0	1.2e-26	30.23	98.68	121
GE001298	12-dehydrotetracycline 5-monooxygenase/anhydrotetracycline 6-monooxygenase	oxyS	sp|L8EUQ6|OXYS_STRR1	1.1e-19	32.02	95.28	98
GE001301	30S ribosomal protein S10	rpsJ	sp|A5CUB4|RS10_CLAM3	8.6e-49	95.1	100	193
GE001302	50S ribosomal protein L3	rplC	sp|Q6ACZ5|RL3_LEIXX	6e-84	75.47	97.69	310
GE001303	50S ribosomal protein L4	rplD	sp|Q6ACZ6|RL4_LEIXX	2.5e-83	73.24	67.62	309
GE001304	50S ribosomal protein L23	rplW	sp|A5CUB1|RL23_CLAM3	3.9e-38	79.8	100	157
GE001305	50S ribosomal protein L2	rplB	sp|B0RB42|RL2_CLAMS	1.9e-146	92.11	100	518
GE001306	30S ribosomal protein S19	rpsS	sp|Q6ACZ9|RS19_LEIXX	5.3e-45	92.47	100	180
GE001307	50S ribosomal protein L22	rplV	sp|A5CUA8|RL22_CLAM3	3.1e-53	90	98.36	208
GE001308	30S ribosomal protein S3	rpsC	sp|Q6AD01|RS3_LEIXX	2.4e-97	82.81	100	355
GE001309	50S ribosomal protein L16	rplP	sp|Q6AD02|RL16_LEIXX	1.3e-71	94.24	100	269
GE001310	50S ribosomal protein L29	rpmC	sp|Q83FZ4|RL29_TROWT	2.9e-18	66.67	62.73	91
GE001311	30S ribosomal protein S17	rpsQ	sp|Q6AD04|RS17_LEIXX	1.1e-34	78.95	98.95	146
GE001312	50S ribosomal protein L14	rplN	sp|Q6AD05|RL14_LEIXX	1.6e-57	91.8	100	222
GE001313	50S ribosomal protein L24	rplX	sp|Q6AD06|RL24_LEIXX	1.9e-42	73.95	96.75	172
GE001314	50S ribosomal protein L5	rplE	sp|A6W5V0|RL5_KINRD	1e-84	82.07	98.92	313
GE001315	30S ribosomal protein S8	rpsH	sp|Q6AD08|RS8_LEIXX	3e-54	79.55	100	211
GE001316	50S ribosomal protein L6	rplF	sp|Q6AD09|RL6_LEIXX	9e-78	77.53	100	290
GE001317	50S ribosomal protein L18	rplR	sp|Q6AD10|RL18_LEIXX	5.1e-48	82.64	98.37	190
GE001318	30S ribosomal protein S5	rpsE	sp|Q6AD11|RS5_LEIXX	5.4e-78	91.02	70.17	291
GE001319	50S ribosomal protein L30	rpmD	sp|Q6AD12|RL30_LEIXX	3.1e-17	77.97	95.16	87
GE001320	50S ribosomal protein L15	rplO	sp|Q6AD13|RL15_LEIXX	8.7e-53	78.72	91.56	206
GE001321	Protein translocase subunit SecY	secY	sp|P43416|SECY_STRSC	4.9e-157	64.88	100	554
GE001322	Adenylate kinase	adk	sp|Q6AD15|KAD_LEIXX	3.1e-63	66.49	97.41	241
GE001323	Methionine aminopeptidase 1	map-1	sp|P9WK20|MAP11_MYCTO	1e-48	44.66	92.03	194
GE001324	Phosphocarrier protein HPr	ptsH	sp|O69250|PTHP_BACME	2.1e-08	40.48	96.43	58
GE001325	PTS system mannitol-specific EIICB component	mtlA	sp|P42956|PTMCB_BACSU	3.8e-124	52.77	96.56	445
GE001326	Mannitol-specific phosphotransferase enzyme IIA component	mtlF	sp|Q9K680|PTMA_BACHD	6e-32	48.23	98.6	137
GE001327	Mannitol-1-phosphate 5-dehydrogenase	mtlD	sp|Q6AHH7|MTLD_LEIXX	1.4e-109	57.07	99.47	396
GE001328	Copper-exporting P-type ATPase	copA	sp|Q2YWA3|COPA_STAAB	3.2e-53	29.82	92.01	210
GE001330	Translation initiation factor IF-1	infA	sp|Q6AD17|IF1_LEIXX	5.8e-31	91.78	100	133
GE001331	50S ribosomal protein L36	rpmJ	sp|Q6A6Q7|RL36_CUTAK	3.8e-15	97.3	100	79
GE001332	30S ribosomal protein S13	rpsM	sp|A0JZ51|RS13_ARTS2	1.9e-50	82.4	100	198
GE001333	30S ribosomal protein S11	rpsK	sp|Q6AD20|RS11_LEIXX	2.5e-56	87.79	99.24	218
GE001334	DNA-directed RNA polymerase subunit alpha	rpoA	sp|Q6AD21|RPOA_LEIXX	3.1e-156	85.32	99.39	551
GE001335	50S ribosomal protein L17	rplQ	sp|Q6AD22|RL17_LEIXX	4.6e-59	94.21	62.69	228
GE001336	Trehalase	MSMEG_4535	sp|A0R0W9|TREH_MYCS2	6.8e-106	37.66	99.15	385
GE001337	tRNA pseudouridine synthase A	truA	sp|Q6AD25|TRUA_LEIXX	3.5e-65	52.67	97.08	248
GE001338	Uncharacterized protein MT2292	MT2292	sp|P9WPI8|Y2232_MYCTO	2.1e-28	36.28	98.6	126
GE001340	50S ribosomal protein L13	rplM	sp|B2GJ23|RL13_KOCRD	3e-58	73.29	98.65	224
GE001341	30S ribosomal protein S9	rpsI	sp|A5CU75|RS9_CLAM3	2.7e-65	81.99	100	248
GE001342	Phosphoglucosamine mutase	glmM	sp|B0RB78|GLMM_CLAMS	3.2e-164	67.93	99.56	578
GE001345	Pantothenate kinase	coaA	sp|B0RD37|COAA_CLAMS	4.2e-115	66.78	98.06	414
GE001346	Glutamine--fructose-6-phosphate aminotransferase [isomerizing]	glmS	sp|Q6AD32|GLMS_LEIXX	1.6e-238	68.18	100	825
GE001347	Holo-[acyl-carrier-protein] synthase	acpS	sp|C5BZZ8|ACPS_BEUC1	2.9e-27	57.02	99.17	121
GE001348	Alanine racemase	alr	sp|Q47LN3|ALR_THEFY	7.3e-42	36.24	70.11	172
GE001351	tRNA N6-adenosine threonylcarbamoyltransferase	tsaD	sp|Q6AD38|TSAD_LEIXX	2.2e-131	71.84	97.17	469
GE001355	10 kDa chaperonin	groS	sp|Q6AD41|CH10_LEIXX	2.6e-42	88.78	100	171
GE001356	Protein RarD	rarD	sp|P83936|RARD_STREX	2.3e-49	42	97.07	196
GE001357	Putative transport protein MT0215	MT0215	sp|P9WFM4|Y205_MYCTO	1.6e-44	37.69	86.74	180
GE001359	High-affinity branched-chain amino acid transport ATP-binding protein LivF	livF	sp|P0A192|LIVF_SALTI	3.5e-46	42.61	88.42	185
GE001360	High-affinity branched-chain amino acid transport ATP-binding protein BraF	braF	sp|P21629|BRAF_PSEAE	2e-43	38.55	75.54	176
GE001361	High-affinity branched-chain amino acid transport system permease protein BraE	braE	sp|P21628|BRAE_PSEAE	1.4e-26	31.86	90.83	120
GE001362	High-affinity branched-chain amino acid transport system permease protein BraD	braD	sp|P21627|BRAD_PSEAE	8.4e-19	27.96	62.58	95
GE001363	Inosine-5&apos;-monophosphate dehydrogenase	guaB	sp|Q8G3N6|IMDH_BIFLO	1e-182	64.37	98.8	640
GE001367	Uncharacterized oxidoreductase MSMEG_1603/MSMEI_1564	MSMEG_1603	sp|A0QSU4|Y1603_MYCS2	2.5e-98	50.4	97.59	359
GE001368	Glycerol-3-phosphate dehydrogenase	glpD	sp|P53435|GLPD_MYCLE	5e-173	56.79	94.28	608
GE001371	GMP synthase [glutamine-hydrolyzing]	guaA	sp|Q6AD51|GUAA_LEIXX	1.1e-232	78.93	95.22	806
GE001375	Uncharacterized protein R00370	R00370	sp|Q52997|Y370_RHIME	1e-66	45.9	89.63	254
GE001376	Probable cysteine desulfurase	csd	sp|P63517|CSD_MYCBO	2.8e-109	55.23	95.35	396
GE001377	Zinc-dependent sulfurtransferase SufU	sufU	sp|O32163|SUFU_BACSU	4.1e-20	38.69	93.15	98
GE001378	Pantothenate precursors transporter PanS	panS	sp|Q8ZKL0|PANS_SALTY	1.4e-63	48.12	89.06	243
GE001381	Glycerophosphodiester phosphodiesterase, periplasmic	glpQ	sp|P09394|GLPQ_ECOLI	2.3e-10	45.83	29.63	67
GE001382	ATP-dependent DNA helicase UvrD1	uvrD1	sp|P0A5A4|UVRD1_MYCBO	7.5e-193	49.37	97.22	674
GE001388	UPF0065 protein in clcB-clcD intergenic region	--	sp|P0A177|YCLC_PSEPU	3.1e-13	28.47	76.86	76
GE001389	Sensor protein CitS	citS	sp|Q9RC53|CITS_BACHD	2.3e-60	32.26	97.74	233
GE001390	Probable C4-dicarboxylate response regulator DctR	dctR	sp|P39486|DCTR_BACME	1.2e-29	36.87	95.56	130
GE001392	Succinate--CoA ligase [ADP-forming] subunit beta	sucC	sp|Q6AD57|SUCC_LEIXX	2.9e-161	79.59	99.74	568
GE001393	Succinate--CoA ligase [ADP-forming] subunit alpha	sucD	sp|Q7U0Z0|SUCD_MYCBO	2.9e-129	81	100	461
GE001396	Isocitrate dehydrogenase [NADP]	icd	sp|P50216|IDH_CORGL	2.7e-301	72.26	100	1034
GE001398	Phosphoribosylglycinamide formyltransferase	purN	sp|P9WHM4|PUR3_MYCTO	3.2e-45	49.25	92.92	182
GE001399	Bifunctional purine biosynthesis protein PurH	purH	sp|Q6AD62|PUR9_LEIXX	2.1e-192	63.67	100	672
GE001401	Multidrug efflux ATP-binding/permease protein Rv0194	Rv0194	sp|O53645|MDREP_MYCTU	5.6e-74	33.39	89.78	279
GE001402	Multidrug efflux ATP-binding/permease protein BCG_0231	BCG_0231	sp|A1KF14|MDREP_MYCBP	3.3e-87	37.37	94.19	323
GE001403	Alpha-amylase	amy	sp|P27350|AMY_STRTL	1.1e-72	40.04	96.49	274
GE001405	Tagatose-6-phosphate kinase	lacC	sp|C1CKT7|LACC_STRZP	1e-23	30.32	83.54	111
GE001407	DNA polymerase IV	dinB	sp|Q3ABL2|DPO4_CARHZ	4.2e-08	25.84	40.76	60
GE001408	Error-prone DNA polymerase	dnaE2	sp|Q6A780|DNAE2_CUTAK	0	56.88	99.65	1181
GE001410	Formyltetrahydrofolate deformylase	purU	sp|Q46339|PURU_CORS1	3e-67	46.07	97.88	255
GE001412	Probable sugar efflux transporter	sotB	sp|O25797|SOTB_HELPY	8.7e-28	25.91	95.05	125
GE001414	1-pyrroline-5-carboxylate dehydrogenase	rocA	sp|A8F9T1|ROCA_BACP2	2.1e-58	32.95	35.41	228
GE001417	3-beta-hydroxycholanate 3-dehydrogenase (NAD(+)) 2	Elen_1325	sp|C8WGQ3|3BHD2_EGGLE	3.3e-33	37.25	97.66	142
GE001418	Serine hydroxymethyltransferase	glyA	sp|Q6ADF0|GLYA_LEIXX	1.9e-193	78.5	96.61	675
GE001419	Bifunctional protein FolD	folD	sp|B0RDR2|FOLD_CLAMS	1.1e-112	70.99	99.32	406
GE001421	Uncharacterized protein PA3753	PA3753	sp|P40882|Y3753_PSEAE	4e-17	50	82.68	88
GE001429	Uncharacterized protein YihR	yihR	sp|P32139|YIHR_ECOLI	5.1e-28	32.98	90	125
GE001430	Universal stress protein MT2698	MT2698	sp|P9WFD6|Y2623_MYCTO	5.4e-09	33.59	92.2	61
GE001432	Putative phosphoribosyl transferase MT0597	MT0597	sp|P9WHK0|Y0571_MYCTO	3.8e-43	52.4	98.56	175
GE001437	Putative DNA processing protein DprA	dprA	sp|P9WL28|DPRA_MYCTO	3.8e-37	50	67.45	155
GE001438	Insertion element IS6110 uncharacterized 12.0 kDa protein	BQ2027_MB2839C	sp|P59801|YIA4_MYCBO	7.4e-09	45.19	90.35	60
GE001439	Putative transposase for insertion sequence element IS986/IS6110	MT1803	sp|P9WKH8|TRA9_MYCTO	8.2e-76	52.55	91.19	284
GE001441	Ferredoxin	--	sp|P13279|FER_STRGR	4e-52	83.65	94.55	204
GE001443	Probable transcriptional regulator flp	flp	sp|P29284|FLP_LACCA	6.6e-25	33.49	96.04	114
GE001445	Probable cadmium-transporting ATPase	cadA	sp|Q6GIX1|CADA_STAAR	2e-114	40.17	86.96	413
GE001447	(R,R)-butanediol dehydrogenase	bdhA	sp|O34788|BDHA_BACSU	4.1e-06	24.45	63.79	52
GE001448	Transposase for insertion sequence element IS629	--	sp|P16942|T629_SHISO	4.2e-24	36.53	57.19	112
GE001451	Calcium-transporting ATPase CtpE	ctpE	sp|P0A505|CTPE_MYCBO	1.3e-137	42.56	92.93	491
GE001455	Phosphate-binding protein PstS 3	pstS3	sp|Q9KK89|PSTS3_MYCAV	4.8e-41	35.12	99.73	169
GE001456	Phosphate transport system permease protein PstC 2	pstC2	sp|P0A631|PSTC2_MYCBO	1.4e-54	45.03	92.58	213
GE001457	Phosphate transport system permease protein PstA 1	pstA1	sp|P9WG10|PSTA1_MYCTO	4.4e-55	46.91	75.35	215
GE001458	Phosphate import ATP-binding protein PstB	pstB	sp|Q6ADG4|PSTB_LEIXX	7.6e-126	86.49	100	450
GE001460	UPF0213 protein SSP2268	SSP2268	sp|Q49UZ7|Y2268_STAS1	5.7e-12	41.33	63.56	70
GE001461	Probable 8-oxo-dGTP diphosphatase 1	mutT1	sp|P9WIY2|MUTT1_MYCTO	3.2e-33	34.85	81.9	142
GE001462	Polyphosphate kinase	ppk	sp|Q9KZV6|PPK1_STRCO	5.6e-238	59.08	94.95	824
GE001463	Mycothiol acetyltransferase	mshD	sp|A5CTZ8|MSHD_CLAM3	5.5e-47	44.93	95.51	188
GE001464	Transcriptional regulatory protein GlnR	glnR	sp|Q05943|GLNR_STRCO	5.4e-61	58.62	91.55	234
GE001467	UPF0678 fatty acid-binding protein-like protein Lxx18350	Lxx18350	sp|Q6ADH0|Y1835_LEIXX	2.6e-68	62.24	95.15	258
GE001468	tRNA-modifying protein YgfZ	NT01EI_3346	sp|C5BAS5|YGFZ_EDWI9	9.7e-07	27.3	75.21	55
GE001471	2,3-bisphosphoglycerate-dependent phosphoglycerate mutase	gpmA	sp|Q6ADH3|GPMA_LEIXX	8.3e-106	76.03	97.58	383
GE001472	Phosphate-specific transport system accessory protein PhoU homolog 1	phoU1	sp|Q50047|PHOU1_MYCLE	3.3e-35	36.57	92.7	149
GE001473	Signal-transduction histidine kinase senX3	senX3	sp|A0QR01|SENX3_MYCS2	4.8e-68	45.11	95.54	258
GE001474	Sensory transduction protein regX3	regX3	sp|Q9F868|REGX3_MYCS2	2.2e-81	63	99.56	302
GE001476	RNA polymerase-binding transcription factor CarD	carD	sp|A0R561|CARD_MYCS2	2.1e-57	71.6	100	222
GE001477	Bifunctional enzyme IspD/IspF	ispDF	sp|A5CTY4|ISPDF_CLAM3	1.7e-84	52.71	97.15	313
GE001478	Cysteine--tRNA ligase	cysS	sp|B0RAX1|SYC_CLAMS	1.5e-162	62.5	95.32	573
GE001479	Uncharacterized tRNA/rRNA methyltransferase Mvan_5337	Mvan_5337	sp|A1TG08|Y5337_MYCVP	9.3e-81	54.66	96.28	300
GE001481	sn-glycerol-3-phosphate import ATP-binding protein UgpC	ugpC	sp|Q5LX21|UGPC_RUEPO	9.9e-100	55	100	364
GE001485	Peptide methionine sulfoxide reductase MsrB	msrB	sp|Q6ADJ8|MSRB_LEIXX	4.5e-50	68.22	96.97	197
GE001488	60 kDa chaperonin	groL	sp|A5CTX3|CH60_CLAM3	1.2e-258	90.17	100	892
GE001490	Probable sensor histidine kinase TcrY	tcrY	sp|O69729|TCRY_MYCTU	7.7e-48	36.27	69.59	192
GE001491	Probable transcriptional regulatory protein TcrX	tcrX	sp|O69730|TCRX_MYCTU	6.2e-63	53.6	95.24	241
GE001495	Cold shock protein 2	cspL	sp|P96349|CSP2_LACPL	6.9e-08	45.31	50	57
GE001497	Putative phosphoserine aminotransferase	serC	sp|A1TF55|SERC_MYCVP	1.1e-133	66.49	99.45	476
GE001498	Iron-dependent repressor IdeR	ideR	sp|P0A673|IDER_MYCBO	7.6e-66	61.84	99.55	250
GE001499	Protein P54	--	sp|P13692|P54_ENTFC	2.3e-13	45.83	33.96	76
GE001501	Copper-exporting P-type ATPase	copA	sp|O32220|COPA_BACSU	4.7e-48	32.32	85.85	192
GE001512	Large-conductance mechanosensitive channel	mscL	sp|P0A5K9|MSCL_MYCBO	3e-17	45	96.3	88
GE001515	GDP-mannose 4,6-dehydratase	gmd	sp|Q51366|GM4D_PSEAE	1.4e-87	51.85	97.87	323
GE001516	GDP-6-deoxy-D-mannose reductase	rmd	sp|Q9HTB6|RMD_PSEAE	1.5e-27	35.46	96.08	124
GE001521	Phosphatidylglycerophosphatase B	pgpB	sp|O34349|PGPB_BACSU	1.5e-10	31.41	55.56	67
GE001522	2-hydroxy-1,4-benzoquinone reductase	--	sp|D3KVM6|HBQR_BURSP	1e-42	45.71	88.38	173
GE001527	Low molecular weight protein-tyrosine-phosphatase Etp	etp	sp|P0ACZ3|ETP_ECO57	5.6e-10	40.59	47.64	65
GE001528	UDP-glucose 4-epimerase	galE	sp|P55180|GALE_BACSU	7.7e-102	54.84	98.82	370
GE001531	NDP-N-acetyl-D-galactosaminuronic acid dehydrogenase	epsD	sp|P58591|EPSD_RALSO	6.9e-129	56.23	98.31	461
GE001533	Chloramphenicol acetyltransferase	cat	sp|P23364|CAT4_AGRFC	9.3e-19	41.09	51.09	94
GE001534	UDP-N-acetyl-D-glucosamine 6-dehydrogenase	wbpA	sp|G3XD94|UGND_PSEAE	3.5e-80	40	97.6	299
GE001538	Uncharacterized protein YagA	yagA	sp|P37007|YAGA_ECOLI	6.5e-09	31	86.55	61
GE001539	Insertion element IS6110 uncharacterized 12.0 kDa protein	BQ2027_MB2839C	sp|P59801|YIA4_MYCBO	7.4e-09	45.19	90.35	60
GE001540	Putative transposase for insertion sequence element IS986/IS6110	MT1803	sp|P9WKH8|TRA9_MYCTO	8.2e-76	52.55	91.19	284
GE001542	UDP-N-acetylglucosamine 2-epimerase	wecB	sp|P27828|WECB_ECOLI	1.4e-93	51.64	95.99	343
GE001543	Teichoic acids export ATP-binding protein TagH	tagH	sp|Q65E84|TAGH_BACLD	2.3e-35	39.81	75.63	149
GE001545	Putative glycosyltransferase EpsF	epsF	sp|P71055|EPSF_BACSU	4.1e-06	28.57	28.77	53
GE001546	UTP--glucose-1-phosphate uridylyltransferase	gtaB	sp|Q5HLD1|GTAB_STAEQ	3.5e-74	48.6	96.3	278
GE001548	Chloramphenicol acetyltransferase	catB2	sp|P26838|CAT4_ECOLX	2.9e-09	32.82	55.61	62
GE001550	Maltokinase	mak	sp|A1TH50|MAK_MYCVP	3.1e-50	37.53	92.49	199
GE001555	Uncharacterized oxidoreductase MSMEG_2408/MSMEI_2347	MSMEG_2408	sp|A0QV10|Y2408_MYCS2	9.1e-69	47.79	98.55	260
GE001561	ATP-dependent RNA helicase HrpA	hrpA	sp|P43329|HRPA_ECOLI	1.3e-293	44.62	99.7	1010
GE001565	Multicopper oxidase mco	mco	sp|Q6GIX3|MCO_STAAR	2.2e-28	24.5	86.9	127
GE001567	Uncharacterized protein Rv2917	Rv2917	sp|P9WL21|Y2917_MYCTU	2.4e-159	52.24	94.62	562
GE001572	2-methylcitrate dehydratase 1	prpD1	sp|Q8NSH9|PRPD1_CORGL	4.2e-189	67.22	96.81	661
GE001573	Probable 2-methylisocitrate lyase 2	prpB2	sp|Q8NSL2|PRPB2_CORGL	4.8e-95	61.69	96.09	348
GE001574	NADPH dehydrogenase	namA	sp|A4IQK7|NAMA_GEOTN	1.4e-64	40.85	98.61	247
GE001575	Probable acyl-CoA dehydrogenase YngJ	yngJ	sp|O34421|ACDC_BACSU	6.1e-95	49.74	97.42	348
GE001576	Betaine/ectoine transporter LcoP	lcoP	sp|Q8NN75|LCOP_CORGL	7.8e-143	45.16	87.79	508
GE001577	2-methylcitrate synthase	gltA	sp|O34002|PRPC_ABDS2	1.3e-137	64.19	93.85	490
GE001578	2,5-diketo-D-gluconic acid reductase A	dkgA	sp|P06632|DKGA_CORSC	3.8e-83	57.61	98.91	308
GE001581	Probable dolichyl-phosphate-mannose--protein mannosyltransferase	pmt	sp|L8F4Z2|PMT_MYCSE	7e-45	33.7	68.93	182
GE001582	Ribosomal RNA small subunit methyltransferase I	rsmI	sp|P0A641|RSMI_MYCBO	1.2e-57	51.3	96.38	223
GE001583	Methionine--tRNA ligase	metG	sp|Q9F2I9|SYM_STRCO	3e-166	54.94	99.03	585
GE001586	Uncharacterized metal-dependent hydrolase TatD	tatD	sp|O08343|TATD_MYCTU	1.2e-53	46.74	80.76	210
GE001588	Ribosomal RNA small subunit methyltransferase A	rsmA	sp|Q6ADP1|RSMA_LEIXX	5.6e-88	65.93	89.07	324
GE001590	4-diphosphocytidyl-2-C-methyl-D-erythritol kinase	ispE	sp|A5CTL3|ISPE_CLAM3	8.3e-108	69.33	99.67	390
GE001591	Uncharacterized ABC transporter ATP-binding protein YfmR	yfmR	sp|O06476|YFMR_BACSU	7.8e-89	37.45	81.68	328
GE001594	DNA-binding response regulator MtrA	mtrA	sp|A0QTK2|MTRA_MYCS2	2.9e-81	66.82	98.24	302
GE001595	Sensor histidine kinase MtrB	mtrB	sp|A0QTK3|MTRB_MYCS2	9.8e-94	41.95	90.14	344
GE001596	Lipoprotein LpqB	lpqB	sp|Q6AGI5|LPQB_LEIXX	5.5e-49	31.24	96.35	196
GE001598	Ribosome hibernation promotion factor	hpf	sp|O05886|HPF_MYCTU	8.9e-22	34.58	92.44	104
GE001599	Protein translocase subunit SecA	secA	sp|A5CPU4|SECA_CLAM3	0	69.04	97.96	1234
GE001602	Isoprenyl transferase 1	uppS1	sp|P60480|ISPT1_CORDI	2.4e-63	51.41	95.35	242
GE001603	PhoH-like protein	ybeZ	sp|P0A9K5|PHOL_ECO57	9.9e-25	32.18	58.43	115
GE001611	Probable D-methionine-binding lipoprotein MetQ	metQ	sp|Q9CK95|METQ_PASMU	2.8e-31	35.85	86.62	136
GE001612	Methionine import ATP-binding protein MetN	metN	sp|Q6AE21|METN_LEIXX	1e-93	54.84	99.42	344
GE001613	Probable D-methionine transport system permease protein MetI	metI	sp|Q9KTJ6|METI_VIBCH	6.5e-33	37.8	93.72	141
GE001615	Prolyl endopeptidase	--	sp|Q06903|PPCE_AERHY	1.9e-110	36.34	95.63	400
GE001618	Fumarate hydratase class II	fumC	sp|Q9FBN6|FUMC_STRCO	6.1e-174	68.63	98.08	610
GE001620	Exodeoxyribonuclease 7 small subunit	xseB	sp|Q6ADU8|EX7S_LEIXX	1.2e-19	80.65	72.09	95
GE001621	Exodeoxyribonuclease 7 large subunit	xseA	sp|Q6ADU9|EX7L_LEIXX	3.9e-132	60.15	98.3	471
GE001622	4-hydroxy-3-methylbut-2-enyl diphosphate reductase	ispH	sp|Q6ADV0|ISPH_LEIXX	2.1e-152	84.33	93.27	538
GE001625	Fructose-bisphosphate aldolase	fba	sp|Q9X8R6|ALF_STRCO	2.2e-128	68.44	98.83	459
GE001626	L-erythrulose kinase	lerK	sp|Q6D8V6|LERK_PECAS	1.7e-181	59.16	99.48	636
GE001627	D-erythrulose-4-phosphate isomerase 2	derI2	sp|A0R757|DERI2_MYCS2	5.3e-55	68.87	100	214
GE001628	L-erythrulose-1-phosphate isomerase	lerI	sp|Q6D8V5|LERI_PECAS	3.1e-63	52.4	97.25	242
GE001631	3-hydroxybutyryl-CoA dehydrogenase	fadB2	sp|P9WNP6|FADB2_MYCTO	2.6e-27	30.82	87.38	123
GE001632	Uncharacterized short-chain type dehydrogenase/reductase y4mP	NGR_a02430	sp|P55575|Y4MP_SINFN	1.5e-46	41.83	97.66	186
GE001634	Inner membrane transport protein RhmT	rhmT	sp|P76470|RHMT_ECOLI	5.2e-85	39.43	90.67	315
GE001635	Fructose-1,6-bisphosphatase class 2	glpX	sp|Q6M6E7|GLPX_CORGL	4.4e-97	56.11	93.27	355
GE001639	Probable ABC transporter ATP-binding protein AZC_3926	AZC_3926	sp|P33982|Y3926_AZOC5	3.4e-38	38.68	96.02	159
GE001640	High-affinity branched-chain amino acid transport ATP-binding protein LivF	livF	sp|P0A192|LIVF_SALTI	5.4e-30	38.94	93.19	131
GE001641	High-affinity branched-chain amino acid transport system permease protein LivH	livH	sp|P0A2J2|LIVH_SALTI	1.3e-17	24.74	96.58	90
GE001643	Long-chain-fatty-acid--CoA ligase	TTHA0604	sp|Q5SKN9|LCFCS_THET8	1.6e-50	33.33	94.32	201
GE001645	D-beta-hydroxybutyrate dehydrogenase	bdhA	sp|O86034|BDHA_RHIME	9.4e-49	45.7	97.58	194
GE001646	Putative aminoacrylate hydrolase RutD	rutD	sp|D5VGV3|RUTD_CAUST	5.9e-08	44.59	23.23	58
GE001647	Probable succinyl-CoA:3-ketoacid coenzyme A transferase subunit A	scoA	sp|P63649|SCOA_MYCBO	1.1e-79	63.64	98.44	297
GE001648	Probable succinyl-CoA:3-ketoacid coenzyme A transferase subunit B	scoB	sp|P63651|SCOB_MYCBO	6e-81	70.73	98.09	300
GE001649	Putative aminoacrylate hydrolase RutD	rutD	sp|Q9A4N3|RUTD_CAUVC	1.2e-09	40.74	29.48	64
GE001650	Uncharacterized protein ORF1 (Fragment)	--	sp|Q9L4K3|ORF1_CHRSD	2e-08	32.77	36.07	60
GE001651	Glycine betaine/proline betaine transport system permease protein ProW	proW	sp|P14176|PROW_ECOLI	1.9e-62	47.94	84.23	240
GE001652	Glycine betaine transport ATP-binding protein OpuAA	opuAA	sp|Q9KIF7|OPUAA_LACLA	9.6e-97	46.95	89.29	354
GE001653	Putative bifunctional exonuclease/endonuclease protein MT2247	MT2247	sp|P9WLJ0|Y2191_MYCTO	2.9e-12	30.61	78.51	72
GE001656	Thiamine-monophosphate kinase	thiL	sp|P9WG70|THIL_MYCTO	8.8e-42	40.46	86.31	171
GE001658	ATP-dependent DNA helicase RecG	recG	sp|P64323|RECG_MYCBO	2.8e-133	43.14	90.35	476
GE001659	Phosphopantetheine adenylyltransferase	coaD	sp|Q6AFJ7|COAD_LEIXX	7.6e-60	70.7	98.12	230
GE001660	Bifunctional F420 biosynthesis protein FbiB	fbiB	sp|Q9KZK8|FBIB_STRCO	1.3e-62	57.37	89.89	240
GE001661	Uncharacterized protein YeaC	yeaC	sp|P94474|YEAC_BACSU	7.2e-73	48.48	90.21	274
GE001664	Phosphoenolpyruvate guanylyltransferase	fbiD	sp|Q2J6X4|FBID_FRACC	1.8e-18	36.16	95.05	93
GE001665	Phosphoenolpyruvate transferase	fbiA	sp|Q7TWV4|FBIA_MYCBO	1.6e-77	49.85	96.59	290
GE001666	Iron(3+)-hydroxamate import ATP-binding protein FhuC	fhuC	sp|P49938|FHUC_BACSU	5.9e-36	39.2	90.15	151
GE001667	Vitamin B12 import system permease protein BtuC	btuC	sp|Q9KSL2|BTUC_VIBCH	1.9e-39	38.32	76.77	163
GE001669	Taurine--pyruvate aminotransferase	tpa	sp|Q9APM5|TPA_BILWA	1.9e-60	31.59	95.22	233
GE001671	Uracil-DNA glycosylase	ung	sp|A1T717|UNG_MYCVP	3.1e-81	65.37	97.06	302
GE001672	Phosphinothricin N-acetyltransferase	pat	sp|P31668|PAT_ALCFA	1e-21	38.18	84.62	104
GE001676	Putative amidase	sll0828	sp|Q55424|AMID_SYNY3	1.4e-45	30.43	97.06	184
GE001678	D-inositol 3-phosphate glycosyltransferase	mshA	sp|A0LQY9|MSHA_ACIC1	9.2e-73	43.65	97.36	274
GE001679	Fatty acid oxidation complex subunit alpha	fadJ	sp|A4WCW6|FADJ_ENT38	9.3e-15	38.93	55.56	81
GE001680	Phage shock protein A homolog	ydjF	sp|P54617|PSPA_BACSU	1.1e-07	24.79	84.81	57
GE001681	UPF0603 protein MT2410	MT2410	sp|P9WFJ4|Y2345_MYCTO	6.9e-33	26.85	88.62	142
GE001686	Phosphoenolpyruvate carboxykinase [GTP]	pckG	sp|Q6AGS4|PCKG_LEIXX	3.3e-223	61.5	92.5	775
GE001691	Copper-sensing transcriptional repressor RicR	ricR	sp|O07434|RICR_MYCTU	8.6e-30	70.65	93.88	129
GE001700	Septum site-determining protein MinD	minD	sp|Q55900|MIND_SYNY3	5.3e-10	26.22	83.46	65
GE001701	Putative conjugal transfer protein MT3759	MT3759	sp|P9WMT2|Y3659_MYCTO	3.8e-58	38.6	77.09	226
GE001706	Arginine--tRNA ligase	argS	sp|Q6AG81|SYR_LEIXX	2.5e-219	68.68	100	761
GE001707	Putative 3-methyladenine DNA glycosylase	SGR_5705	sp|B1W1Y7|3MGH_STRGG	3.4e-42	47.47	95.98	172
GE001708	Diaminopimelate decarboxylase	lysA	sp|Q9X5M1|DCDA_MYCS2	6.4e-115	51.32	94.69	414
GE001709	Homoserine dehydrogenase	hom	sp|P08499|DHOM_CORGL	3e-111	54.37	97.67	402
GE001710	Threonine synthase	thrC	sp|A0R220|THRC_MYCS2	7.6e-100	55.52	92.52	364
GE001711	Homoserine kinase	thrB	sp|A5CQ46|KHSE_CLAM3	1.2e-104	67.1	94.44	380
GE001712	Transcription termination factor Rho	rho	sp|P52157|RHO_STRLI	1.2e-165	76.84	53.52	583
GE001713	Peptide chain release factor 1	prfA	sp|A5CQ48|RF1_CLAM3	3.7e-155	77.99	100	548
GE001720	Serine acetyltransferase	cysE	sp|P95231|CYSE_MYCTU	3.9e-52	56.65	94.02	204
GE001721	O-acetylserine sulfhydrylase	cysK	sp|P0A535|CYSK_MYCBO	2.6e-96	59.61	99.03	352
GE001722	Release factor glutamine methyltransferase	prmC	sp|Q8G3P4|PRMC_BIFLO	2.7e-39	38.83	97.9	162
GE001723	Putative threonylcarbamoyl-AMP synthase	MT1340	sp|P9WGC8|TSAC_MYCTO	3.2e-48	51.64	95.07	192
GE001724	Decaprenyl-phosphate N-acetylglucosaminephosphotransferase	wecA	sp|P9WMW4|WECA_MYCTO	2.1e-42	32.6	89.5	173
GE001726	ATP synthase subunit a	atpB	sp|C1A1Y4|ATP6_RHOE4	1.2e-52	45.9	96	207
GE001727	ATP synthase subunit c	atpE	sp|Q83HY5|ATPL_TROW8	6.2e-23	77.14	89.74	106
GE001728	ATP synthase subunit b	atpF	sp|B0RED8|ATPF_CLAMS	1.2e-21	62.42	90.11	103
GE001729	ATP synthase subunit delta	atpH	sp|Q6AG61|ATPD_LEIXX	8.6e-45	45.04	99.62	181
GE001730	ATP synthase subunit alpha	atpA	sp|Q6AG60|ATPA_LEIXX	1.7e-260	85.58	100	898
GE001731	ATP synthase gamma chain	atpG	sp|Q6AG59|ATPG_LEIXX	5.6e-101	67.45	99.66	367
GE001732	ATP synthase subunit beta	atpD	sp|Q6AG58|ATPB_LEIXX	3.9e-248	90.35	99.79	857
GE001733	ATP synthase epsilon chain	atpC	sp|P80286|ATPE_MICLC	1e-15	54.88	96.47	82
GE001734	UPF0246 protein CE1889	CE1889	sp|Q8FP96|Y1889_COREF	4.8e-26	39.92	93.72	118
GE001735	ATP-dependent DNA helicase RecQ	recQ	sp|P15043|RECQ_ECOLI	4.9e-69	36.36	81.67	262
GE001736	Uncharacterized protein Rv3776	Rv3776	sp|P72042|Y3776_MYCTU	1.5e-19	29.56	71.13	98
GE001738	Uncharacterized oxidoreductase YccK	yccK	sp|P46905|YCCK_BACSU	5.6e-46	37.38	99.37	185
GE001739	Biofilm regulatory protein A	brpA	sp|Q8DVR0|BRPA_STRMU	8.1e-11	26.29	59.35	68
GE001740	Polyisoprenyl-teichoic acid--peptidoglycan teichoic acid transferase TagU	tagU	sp|Q836A6|TAGU_ENTFA	1.7e-16	29.53	73.16	87
GE001742	Copper-exporting P-type ATPase B	copB	sp|P05425|COPB_ENTHA	1.2e-125	41.77	87.97	451
GE001745	Serine/threonine phosphatase stp	stp	sp|Q92AI7|STP1_LISIN	6e-28	33.75	80.36	125
GE001746	Probable serine/threonine-protein kinase CE0033	CE0033	sp|Q8FUI5|PKN1_COREF	1.4e-21	32.22	55.63	104
GE001748	Uncharacterized protein YeaC	yeaC	sp|P94474|YEAC_BACSU	1.9e-78	48.71	97.15	293
GE001751	ESAT-6 secretion machinery protein EssC	essC	sp|Q2G184|ESSC_STAA8	2.4e-30	29.44	33.03	134
GE001752	Alanine dehydrogenase	ald	sp|A0QVQ8|DHA_MYCS2	5.8e-103	54.45	100	374
GE001753	4-aminobutyrate aminotransferase	gabT	sp|P63505|GABT_MYCBO	3.7e-120	53.5	96.84	432
GE001755	1-deoxy-D-xylulose 5-phosphate reductoisomerase	dxr	sp|Q6AEY1|DXR_LEIXX	5.3e-141	71.99	96.47	501
GE001758	Putative zinc metalloprotease SCO5695	SCO5695	sp|Q9KYS0|Y5695_STRCO	6.7e-90	43.68	98.19	331
GE001759	Ribonuclease H	rnhA	sp|Q83HK9|RNH_TROW8	3.7e-40	54.19	78.17	165
GE001760	4-hydroxy-3-methylbut-2-en-1-yl diphosphate synthase (flavodoxin)	ispG	sp|A5CT01|ISPG_CLAM3	1.4e-181	87.43	98.16	636
GE001761	Uncharacterized MFS-type transporter YddS	yddS	sp|P96656|YDDS_BACSU	6.2e-37	28.84	86.12	155
GE001762	Uncharacterized protein YeaC	yeaC	sp|P94474|YEAC_BACSU	2.4e-63	43.46	90.15	243
GE001763	Uncharacterized protein MT1527	MT1527	sp|P9WLX4|Y1480_MYCTO	2.8e-15	25.94	97.97	83
GE001768	Proline--tRNA ligase	proS	sp|Q6AEX8|SYP_LEIXX	2.1e-256	74.79	99.32	885
GE001769	Probable sodium/glutamine symporter GlnT	glnT	sp|O31464|GLNT_BACSU	2.2e-118	47.16	96.35	426
GE001770	Transcription termination/antitermination protein NusA	nusA	sp|P0A5M3|NUSA_MYCBO	1.8e-87	53.47	98.78	323
GE001771	Translation initiation factor IF-2	infB	sp|A5CSZ4|IF2_CLAM3	1.3e-302	85.97	68.66	1039
GE001772	Ribosome-binding factor A	rbfA	sp|B0RDY8|RBFA_CLAMS	1.3e-45	65.97	99.31	183
GE001773	Exoribonuclease 2	rnb	sp|A1SWZ6|RNB_PSYIN	4.8e-17	29.6	43.63	89
GE001774	Adenine DNA glycosylase	mutY	sp|P9WQ08|MUTY_MYCTO	9.9e-74	57.09	93.79	277
GE001777	tRNA pseudouridine synthase B	truB	sp|Q5YSE0|TRUB_NOCFA	1.3e-71	55.99	92.76	270
GE001780	Bifunctional riboflavin kinase/FMN adenylyltransferase	ribF	sp|Q59263|RIBF_CORAM	6.2e-50	41.18	95.13	198
GE001781	Deoxyribose-phosphate aldolase	deoC	sp|C5BHJ2|DEOC_EDWI9	4e-42	44.75	76.49	172
GE001782	Putative aldehyde dehydrogenase DhaS	dhaS	sp|O34660|ALDH4_BACSU	1.4e-112	45.63	95.41	407
GE001783	Alpha-ketoglutaric semialdehyde dehydrogenase	gucD	sp|P42236|KGSDH_BACSU	1.6e-15	28.57	77.63	84
GE001786	Tryptophan 2,3-dioxygenase	kynA	sp|A6W961|T23O_KINRD	2e-111	72.4	98.24	402
GE001788	Kynureninase	kynU	sp|P83788|KYNU_PSEFL	1.5e-80	41.94	97.07	300
GE001790	Aspartate ammonia-lyase	aspA	sp|Q9HTD7|ASPA_PSEAE	2.5e-133	55.9	91.58	476
GE001792	30S ribosomal protein S15	rpsO	sp|Q6AFQ4|RS15_LEIXX	7.8e-38	84.27	100	156
GE001794	Polyribonucleotide nucleotidyltransferase	pnp	sp|A5CSN9|PNP_CLAM3	0	77.68	99.74	1130
GE001795	Uncharacterized zinc protease SCO5738	SCO5738	sp|O86835|Y5738_STRCO	1.1e-106	50.48	91.25	387
GE001798	4-hydroxy-tetrahydrodipicolinate reductase	dapB	sp|A5CSN2|DAPB_CLAM3	2.3e-44	46.06	97.86	179
GE001800	Thymidylate synthase	thyA	sp|Q6AFI0|TYSY_LEIXX	1.2e-123	77.86	98.87	443
GE001801	Dihydrofolate reductase	folA	sp|P0A547|DYR_MYCBO	4.2e-40	48.84	98.83	164
GE001803	4-hydroxy-tetrahydrodipicolinate synthase	dapA	sp|A6W828|DAPA_KINRD	1.1e-73	50.87	88.85	277
GE001804	Ribonuclease J	rnj	sp|A0QVT2|RNJ_MYCS2	1.8e-164	53.43	99.28	579
GE001805	DNA translocase FtsK	ftsK	sp|Q82K93|FTSK_STRAW	4.1e-214	51.49	86.91	745
GE001806	Putative CDP-diacylglycerol--glycerol-3-phosphate 3-phosphatidyl-transferase 2	pgsA2	sp|P9WPG2|PGSA2_MYCTO	1.4e-31	42.78	89.95	136
GE001807	CinA-like protein	Anae109_3745	sp|A7HGS8|CINAL_ANADF	3.3e-19	45.4	91.01	95
GE001808	Transcriptional regulator ClgR	clgR	sp|A0QVU1|CLGR_MYCS2	1.4e-17	61.64	66.97	89
GE001810	Protein RecA	recA	sp|A5CSL7|RECA_CLAM3	2e-169	89.41	95.24	595
GE001811	Regulatory protein RecX	recX	sp|A0QIR5|RECX_MYCA1	1e-10	38.97	68.95	67
GE001813	tRNA-2-methylthio-N(6)-dimethylallyladenosine synthase	miaB	sp|B0RGZ1|MIAB_CLAMS	3.4e-223	77.25	99.8	774
GE001814	tRNA dimethylallyltransferase	miaA	sp|A5CSL4|MIAA_CLAM3	8.4e-68	52.67	99.01	257
GE001815	Diaminopimelate epimerase	dapF	sp|A5CSL3|DAPF_CLAM3	1.5e-77	56.38	94.79	290
GE001816	Ribosomal RNA small subunit methyltransferase C	rsmC	sp|Q7MZN0|RSMC_PHOLL	7.8e-09	32.14	82.27	61
GE001817	GTPase HflX	hflX	sp|D9R4W7|HFLX_CLOSW	9.4e-88	44.32	84.65	324
GE001818	LexA repressor	lexA	sp|Q6AE10|LEXA_LEIXX	1e-85	77.62	99.03	316
GE001820	Histidinol-phosphate aminotransferase	hisC	sp|A1R558|HIS8_PAEAT	4.9e-115	58.99	98.33	414
GE001821	Imidazoleglycerol-phosphate dehydratase	hisB	sp|A5CSK8|HIS7_CLAM3	9.7e-81	74.87	100	300
GE001822	Imidazole glycerol phosphate synthase subunit HisH	hisH	sp|Q5YYP7|HIS5_NOCFA	3e-75	64.93	97.67	282
GE001823	1-(5-phosphoribosyl)-5-[(5-phosphoribosylamino)methylideneamino] imidazole-4-carboxamide isomerase	hisA	sp|Q6AE15|HIS4_LEIXX	4.6e-104	75.4	99.6	377
GE001826	Translation initiation factor IF-3	infC	sp|P65136|IF3_MYCBO	2.1e-60	66.29	46.9	233
GE001827	50S ribosomal protein L35	rpmI	sp|A5CSK2|RL35_CLAM3	2e-19	76.56	100	94
GE001828	50S ribosomal protein L20	rplT	sp|A5CSJ9|RL20_CLAM3	9.4e-53	85.16	100	206
GE001829	Uncharacterized tRNA/rRNA methyltransferase slr1673	slr1673	sp|P74261|Y1673_SYNY3	8.4e-19	33.08	97.04	94
GE001830	Glutamate transport ATP-binding protein GluA	gluA	sp|P48243|GLUA_CORGL	6.3e-98	73.14	98.78	357
GE001831	Glutamate-binding protein	gluB	sp|Q8RQL6|GLUB_COREF	1.9e-43	39.61	80.46	176
GE001832	Probable glutamine ABC transporter permease protein GlnM	glnM	sp|O34671|GLNM_BACSU	4.6e-28	37.2	96.28	125
GE001833	Glutamate transport system permease protein GluD	gluD	sp|P48245|GLUD_CORGL	4.4e-24	34.98	70.96	112
GE001834	Phenylalanine--tRNA ligase alpha subunit	pheS	sp|Q6AGD7|SYFA_LEIXX	1.3e-125	66.67	90.52	449
GE001835	Phenylalanine--tRNA ligase beta subunit	pheT	sp|Q6AGD6|SYFB_LEIXX	6.3e-259	60.68	100	894
GE001837	N-acetyl-gamma-glutamyl-phosphate reductase	argC	sp|Q6AGD3|ARGC_LEIXX	3.5e-118	65.52	100	425
GE001838	Arginine biosynthesis bifunctional protein ArgJ	argJ	sp|Q8CK24|ARGJ_STRCO	5.3e-99	56.15	100	361
GE001839	Acetylglutamate kinase	argB	sp|A5CSJ6|ARGB_CLAM3	2.7e-106	70.99	95.75	385
GE001840	Ornithine carbamoyltransferase	argF	sp|B0RHD4|OTC_CLAMS	2.2e-127	74.59	99.35	455
GE001841	Argininosuccinate lyase	argH	sp|B0RHD6|ARLY_CLAMS	6.1e-174	68.18	98.09	610
GE001842	Tyrosine--tRNA ligase	tyrS	sp|Q6AGC2|SYY_LEIXX	1.9e-161	67.62	95.88	569
GE001846	Aminoglycoside 3&apos;-phosphotransferase	neo	sp|P00552|KKA2_KLEPN	3.8e-17	32.04	76.36	89
GE001849	16S/23S rRNA (cytidine-2&apos;-O)-methyltransferase TlyA	tlyA	sp|P9WJ62|TLYA_MYCTO	1.7e-45	47.3	91.86	183
GE001850	NAD kinase	nadK	sp|Q6AGG7|NADK_LEIXX	1.6e-79	53.69	98.67	296
GE001851	DNA repair protein RecN	recN	sp|Q9S220|RECN_STRCO	2.9e-90	42	98.39	333
GE001852	CTP synthase	pyrG	sp|Q6AGG5|PYRG_LEIXX	9.3e-254	79.42	96.99	876
GE001853	ADP-ribose pyrophosphatase	nudF	sp|P54570|ADPP_BACSU	2.4e-18	34.27	86.76	92
GE001854	Tyrosine recombinase XerD	xerD	sp|P67637|XERD_MYCBO	1.1e-75	55.13	99.67	283
GE001855	Uncharacterized protein MT1749	MT1749	sp|P9WLT0|Y1708_MYCTO	4e-91	60.95	93.49	335
GE001856	Segregation and condensation protein A	scpA	sp|A7GS82|SCPA_BACCN	1.9e-18	30.08	88.64	93
GE001857	Segregation and condensation protein B	scpB	sp|A4IQG3|SCPB_GEOTN	4.4e-20	39.2	85.29	98
GE001858	Uncharacterized RNA pseudouridine synthase MT1751.1	MT1751.1	sp|P9WHQ0|Y1711_MYCTO	6e-56	54.85	94.72	218
GE001859	Probable prephenate dehydrogenase NovF	novF	sp|Q9L9G2|NOVF_STRNV	2.4e-53	38.81	96.1	209
GE001860	Cytidylate kinase	cmk	sp|Q6AGF7|KCY_LEIXX	4.5e-50	53.67	94.64	198
GE001861	GTPase Der	der	sp|Q6AGF6|DER_LEIXX	1.8e-224	81.99	95.55	778
GE001862	Pyridoxal kinase PdxY	pdxY	sp|Q6AFC1|PDXY_LEIXX	2.1e-108	69.86	99.65	392
GE001865	Inner membrane transport protein YdhP	ydhP	sp|P77389|YDHP_ECOLI	3.7e-53	34.54	92.16	209
GE001866	Vibriobactin utilization protein ViuB	viuB	sp|A5F660|VIUB_VIBC3	6.8e-21	29.17	96.6	101
GE001867	Glyceraldehyde-3-phosphate dehydrogenase-like protein	gap2	sp|Q02PG5|GAP2_PSEAB	1e-152	61.64	92.08	540
GE001872	Uncharacterized protein slr1608	slr1608	sp|P73001|Y1608_SYNY3	1.1e-32	32.51	79.37	141
GE001875	Phosphate regulon sensor protein PhoR	phoR	sp|P23621|PHOR_PSEAE	2.6e-21	35.68	31.5	104
GE001876	L-methionine gamma-lyase	mgl	sp|Q826W3|MEGL_STRAW	1.1e-94	54.4	93.17	347
GE001878	Probable N-methylproline demethylase	stcD	sp|O87278|STCD_RHIME	1.2e-61	33.93	81.98	238
GE001881	Arsenate-mycothiol transferase ArsC2	arsC2	sp|P0DKS8|ARSC2_CORGK	3.7e-18	38.89	87.86	91
GE001882	Arsenate-mycothiol transferase ArsC1	arsC1	sp|P0DKS6|ARSC1_CORGK	2.2e-13	36.09	38.25	77
GE001883	Probable acetyl-CoA acetyltransferase	MSMEG_4920	sp|A0R1Y7|FADA4_MYCS2	6e-90	51.68	98.21	331
GE001884	Luciferase-like monooxygenase	yhbW	sp|P0ADV6|YHBW_ECOL6	1e-66	47.23	90.69	254
GE001886	Glycerate kinase	glxK	sp|P42100|GLXK_BACSU	9.1e-59	42.2	94.57	228
GE001887	GMP synthase [glutamine-hydrolyzing]	guaA	sp|A6LKY1|GUAA_THEM4	7e-09	28	61.51	61
GE001888	DNA-3-methyladenine glycosylase	tag	sp|P44321|3MGA_HAEIN	1e-32	41.14	83.41	140
GE001891	Glycogen accumulation regulator GarA	garA	sp|A0QYG2|GARA_MYCS2	4e-34	59.06	84.11	144
GE001892	Uncharacterized HTH-type transcriptional regulator MT1876	MT1876	sp|P9WME6|Y1828_MYCTO	2.2e-28	37.23	93.83	126
GE001893	Uncharacterized HTH-type transcriptional regulator MT1879	MT1879	sp|P9WME4|Y1830_MYCTO	5.1e-47	56.32	98.4	188
GE001894	Sporulation initiation inhibitor protein Soj	soj	sp|Q9K5N0|SOJ_BACHD	5.2e-20	30.8	74.04	99
GE001895	Pyruvate carboxylase	pyc	sp|Q9KWU4|PYC_BACSU	2.1e-273	45.91	99.56	942
GE001896	Peptide deformylase 2	def2	sp|Q8G487|DEF2_BIFLO	5.6e-42	56.96	96.93	171
GE001897	27-O-demethylrifamycin SV methyltransferase	RAM_03320	sp|G0FUS0|DMRMT_AMYMS	2e-26	33.46	90.94	120
GE001898	Long-chain-fatty-acid--CoA ligase FadD15	fadD15	sp|B2HGV4|FAC15_MYCMM	1.8e-146	46.98	97.05	520
GE001900	Phospho-2-dehydro-3-deoxyheptonate aldolase	aroH	sp|P80574|AROF_STRCO	3e-157	61.24	94.57	555
GE001901	Serine/threonine-protein kinase PK-1	spk1	sp|Q9KIG4|PK1_STRTO	2.1e-116	40.15	99.53	420
GE001903	Heptaprenyl diphosphate synthase component 2	hepT	sp|P55785|HEPS2_GEOSE	1.1e-21	30.11	93.83	104
GE001905	Transcriptional regulator MraZ	mraZ	sp|A5CS60|MRAZ_CLAM3	3.5e-56	68.53	100	218
GE001906	Ribosomal RNA small subunit methyltransferase H	rsmH	sp|Q6AE56|RSMH_LEIXX	1.4e-95	60.32	96.04	350
GE001908	Penicillin-binding protein PbpB	pbpB	sp|A0R022|PBPB_MYCS2	2.1e-70	33.06	97.98	267
GE001909	UDP-N-acetylmuramyl-tripeptide synthetase	murE	sp|Q6AE59|MURE_LEIXX	9.5e-155	56.14	94.62	547
GE001910	UDP-N-acetylmuramoyl-tripeptide--D-alanyl-D-alanine ligase	murF	sp|P0A5L5|MURF_MYCBO	3.9e-88	43.87	99.36	325
GE001911	Phospho-N-acetylmuramoyl-pentapeptide-transferase	mraY	sp|B0RIJ0|MRAY_CLAMS	3.8e-107	56.52	98.91	388
GE001912	UDP-N-acetylmuramoylalanine--D-glutamate ligase	murD	sp|Q6AE62|MURD_LEIXX	9.7e-162	61.72	98	570
GE001913	Probable peptidoglycan glycosyltransferase FtsW	ftsW	sp|P63763|FTSW_MYCBO	1.6e-53	35.84	92.07	210
GE001914	UDP-N-acetylglucosamine--N-acetylmuramyl-(pentapeptide) pyrophosphoryl-undecaprenol N-acetylglucosamine transferase	murG	sp|A5CS51|MURG_CLAM3	1.2e-108	59.83	98.33	393
GE001915	UDP-N-acetylmuramate--L-alanine ligase	murC	sp|A5CS50|MURC_CLAM3	3.4e-169	68.09	100	595
GE001917	Cell division protein FtsZ	ftsZ	sp|P45499|FTSZ_KOCRD	2.2e-137	79.62	82.01	489
GE001918	Pyridoxal phosphate homeostasis protein	ML0919	sp|Q9CCE2|PLPHP_MYCLE	3.6e-31	39.57	93.75	135
GE001919	Cell division protein SepF	sepF	sp|B0RIJ8|SEPF_CLAMS	4.2e-31	47.83	98.72	134
GE001922	Lipoprotein signal peptidase	lspA	sp|Q6AE72|LSPA_LEIXX	1.9e-38	55.92	83.98	159
GE001923	Uncharacterized RNA pseudouridine synthase MT1592	MT1592	sp|P9WHQ2|Y1540_MYCTO	8.7e-105	62.34	100	380
GE001924	DNA polymerase III subunit alpha	dnaE	sp|P63978|DPO3A_MYCBO	0	57.72	99.66	1357
GE001925	Histidinol dehydrogenase	hisD	sp|Q6AE76|HISX_LEIXX	4e-111	57.45	96.14	402
GE001926	Transcriptional repressor NrdR	nrdR	sp|B0RIK5|NRDR_CLAMS	2.8e-62	78.06	98.1	238
GE001927	Dihydroorotate dehydrogenase (quinone)	pyrD	sp|Q6AE78|PYRD_LEIXX	4.5e-110	64.22	98.82	398
GE001928	Uncharacterized protein ML0869	ML0869	sp|Q9CCF6|Y869_MYCLE	1.3e-10	28.57	96.22	67
GE001929	Succinyl-diaminopimelate desuccinylase	dapE	sp|Q6LTW8|DAPE_PHOPR	3.2e-13	33.33	34.11	77
GE001930	Protein MT2260	MT2260	sp|P9WMN4|Y2204_MYCTO	1.9e-41	70.37	95.58	168
GE001931	Probable cytochrome c oxidase subunit 2	ctaC	sp|Q82AL0|COX2_STRAW	5e-48	37.91	93.28	191
GE001932	Probable cytochrome c oxidase subunit 1-alpha	ctaD1	sp|Q82AK9|COX1A_STRAW	3.7e-242	76.52	92.63	837
GE001934	KsdD-like steroid dehydrogenase MSMEG_5835	MSMEG_5835	sp|A0R4H4|Y5835_MYCS2	1.1e-179	59.66	96.7	630
GE001935	Group 2 truncated hemoglobin GlbO	glbO	sp|P0A596|TRHBO_MYCBO	1.2e-34	55.2	95.31	146
GE001937	Aminopeptidase N	pepN	sp|Q11010|AMPN_STRLI	1.6e-244	53.2	100	846
GE001938	Thioredoxin-like reductase Rv2466c	Rv2466c	sp|O53193|TRLR_MYCTU	1.2e-49	51.49	94.76	196
GE001939	Ribose-5-phosphate isomerase B	rpiB	sp|Q73XM4|RPIB_MYCPA	3.1e-45	57.24	94.41	181
GE001940	Endonuclease 8 1	nei1	sp|P64159|END8A_MYCBO	2.1e-51	36.64	99.7	203
GE001942	Thermostable beta-glucosidase B	bglB	sp|P38645|BGLB_THEBI	4.6e-113	49.16	99.36	408
GE001949	Uncharacterized protein in phr 5&apos;region	--	sp|P12752|Y24K_STRGR	1.6e-17	34.97	54.84	90
GE001950	ECF RNA polymerase sigma factor SigK	sigK	sp|A1TEV0|SIGK_MYCVP	4.9e-39	48.02	97.25	161
GE001951	Trigger factor	tig	sp|Q6AG00|TIG_LEIXX	3.2e-132	58.29	93.78	472
GE001952	ATP-dependent Clp protease proteolytic subunit 1	clpP1	sp|Q6AFZ8|CLPP1_LEIXX	2.2e-91	85.94	91	335
GE001953	ATP-dependent Clp protease proteolytic subunit 2	clpP2	sp|Q6AFZ7|CLPP2_LEIXX	5.5e-93	81.36	95.93	340
GE001955	ATP-dependent Clp protease ATP-binding subunit ClpX	clpX	sp|Q6AFZ6|CLPX_LEIXX	6.9e-185	78.31	97.65	647
GE001956	Ferric enterobactin transport ATP-binding protein FepC	fepC	sp|P23878|FEPC_ECOLI	1e-48	44.26	86.03	194
GE001957	Probable siderophore-binding lipoprotein YfiY	yfiY	sp|O31567|YFIY_BACSU	1.7e-13	25.63	91.59	77
GE001958	Petrobactin import system permease protein FpuB	fpuB	sp|Q81L64|FPUB_BACAN	3.3e-48	27.03	92.01	193
GE001959	Dipeptidyl carboxypeptidase	dcp	sp|P27236|DCP_SALTY	8.6e-137	41.12	99.56	488
GE001960	Ubiquinone biosynthesis O-methyltransferase	ubiG	sp|A8HVC4|UBIG_AZOC5	5e-08	36.51	47.15	58
GE001961	Oxygen-dependent choline dehydrogenase	betA	sp|A6X2G7|BETA_OCHA4	4.2e-56	34.27	93.35	219
GE001962	Putative mycofactocin biosynthesis transcriptional regulator MftR	mftR	sp|P9WMB6|MFTR_MYCTO	3.3e-42	45.08	90.19	172
GE001964	Putative mycofactocin system protein MftB	mftB	sp|P95038|MFTB_MYCTU	3.7e-22	62.35	91.4	104
GE001965	Putative mycofactocin radical SAM maturase MftC	mftC	sp|P9WJ78|MFTC_MYCTO	1.4e-164	70.93	88.42	579
GE001966	Uncharacterized oxidoreductase MT2820	MT2820	sp|P9WGS4|Y2750_MYCTO	6.8e-85	62.83	98.53	314
GE001967	Putative short-chain type dehydrogenase/reductase MSMEG_6031/MSMEI_5872	MSMEG_6031	sp|A0R518|Y6031_MYCS2	3.9e-96	63.8	100	351
GE001968	Putative short-chain type dehydrogenase/reductase MSMEG_6031/MSMEI_5872	MSMEG_6031	sp|A0R518|Y6031_MYCS2	3.6e-81	59.86	99.64	302
GE001971	Putative mycofactocin system heme/flavin oxidoreductase MftD	mftD	sp|P9WND6|MFTD_MYCTO	2.3e-159	70.26	89.86	562
GE001972	Putative mycofactocin system creatinine amidohydrolase family protein MftE	mftE	sp|P9WP58|MFTE_MYCTO	5.7e-52	52.04	81.44	204
GE001973	Putative mycofactocin biosynthesis glycosyltransferase MftF	mftF	sp|P9WMX0|MFTF_MYCTO	8.4e-83	41.72	98.5	308
GE001975	Membrane protein YdfJ	ydfJ	sp|P96687|YDFJ_BACSU	6.9e-96	41.71	64.47	352
GE001979	Valine--tRNA ligase	valS	sp|Q6AFZ2|SYV_LEIXX	0	69.31	98.95	1223
GE001982	Inner membrane metabolite transport protein YhjE	yhjE	sp|P37643|YHJE_ECOLI	3.8e-56	35.21	93.72	219
GE001989	Transcriptional regulatory protein LnrK	lnrK	sp|P94439|LNRK_BACSU	8.7e-17	31.55	84.65	87
GE001991	Isoleucine--tRNA ligase	ileS	sp|Q6AFZ0|SYI_LEIXX	0	65.16	96.78	1393
GE001992	Dihydrofolate synthase/folylpolyglutamate synthase	folC	sp|I6Y0R5|FOLC_MYCTU	6.9e-83	43.94	83.33	308
GE001994	Nucleoside diphosphate kinase	ndk	sp|Q82CA0|NDK_STRAW	3.1e-38	59.26	98.53	158
GE001996	Uncharacterized membrane protein PA4757	PA4757	sp|P38102|Y4757_PSEAE	2.4e-27	40	94.27	122
GE001997	Ribonuclease E	rne	sp|A0R152|RNE_MYCS2	9.6e-170	67.38	52.77	597
GE002000	50S ribosomal protein L21	rplU	sp|Q6AFY3|RL21_LEIXX	4.3e-32	65.69	100	137
GE002001	50S ribosomal protein L27	rpmA	sp|Q6AFY2|RL27_LEIXX	4.8e-37	92.68	97.62	153
GE002002	GTPase Obg	obg	sp|Q6AFY1|OBG_LEIXX	5.4e-208	75.05	97.84	724
GE002003	Glutamate 5-kinase	proB	sp|A5CR33|PROB_CLAM3	3.9e-82	65.06	95.75	305
GE002004	Gamma-glutamyl phosphate reductase	proA	sp|A5CR34|PROA_CLAM3	3.1e-129	61.59	99.28	462
GE002006	Probable nicotinate-nucleotide adenylyltransferase	nadD	sp|Q6AFX7|NADD_LEIXX	2.4e-81	77.72	97.87	302
GE002008	Ribosomal silencing factor RsfS	rsfS	sp|P54457|IOJAP_BACSU	2.5e-21	46.02	88.98	102
GE002009	Catechol-2,3-dioxygenase	catE	sp|P54721|CADE_BACSU	1.7e-41	37.59	92.44	170
GE002011	3-methyl-2-oxobutanoate dehydrogenase subunit alpha	bkdA	sp|P9WIS2|BKDA_MYCTO	7.2e-69	45.48	91.94	261
GE002012	Pyruvate dehydrogenase E1 component subunit beta	pdhB	sp|Q6ABX8|ODPB_LEIXX	2.5e-97	56.07	94.96	355
GE002013	Dihydrolipoyllysine-residue acetyltransferase component of pyruvate dehydrogenase complex	pdhC	sp|Q6ABX9|ODP2_LEIXX	1.1e-71	40.52	98.86	271
GE002014	Glutaconyl-CoA decarboxylase subunit alpha	gcdA	sp|Q06700|GCDA_ACIFV	2.8e-40	25.77	82.74	167
GE002015	Acetyl-/propionyl-coenzyme A carboxylase alpha chain	accA1	sp|P0A509|BCCA_MYCBO	8.6e-171	54.6	98.44	600
GE002017	Citrate lyase subunit beta-like protein	citE	sp|P9WPE0|CITEL_MYCTO	1.3e-62	51.49	95.04	240
GE002019	Ktr system potassium uptake protein C	ktrC	sp|P39760|KTRC_BACSU	1.6e-29	36.84	87.66	130
GE002020	Ktr system potassium uptake protein B	ktrB	sp|O32081|KTRB_BACSU	1e-69	37.59	92.97	264
GE002021	Ornithine cyclodeaminase	ocd	sp|P09773|OCD_AGRFC	3.1e-103	58.57	96.4	375
GE002024	DNA-invertase hin	hin	sp|P03013|HIN_SALTY	1.8e-23	35.56	92.78	109
GE002028	sn-glycerol-3-phosphate transport system permease protein UgpA	ugpA	sp|Q7CRU3|UGPA_AGRFC	1.1e-40	37.63	91.64	167
GE002029	L-arabinose transport system permease protein AraQ	araQ	sp|Q9KEE9|ARAQ_BACHD	9e-35	35.66	88.24	147
GE002031	sn-glycerol-3-phosphate import ATP-binding protein UgpC	ugpC	sp|Q7NRX5|UGPC_CHRVO	1.1e-90	52.08	99.72	334
GE002033	Organic hydroperoxide resistance transcriptional regulator	ohrR	sp|O34777|OHRR_BACSU	8e-22	38.13	89.68	104
GE002038	4-carboxy-4-hydroxy-2-oxoadipic acid aldolase	galC	sp|Q88JX9|GALC_PSEPK	1.6e-13	31.25	93.07	77
GE002039	Putative daunorubicin C-13 ketoreductase DnrU	--	sp|Q53877|DNRU_STRS5	1.2e-44	45.13	99.26	180
GE002040	6-hydroxycyclohex-1-ene-1-carbonyl-CoA dehydrogenase	had	sp|O87871|HAD_THAAR	1.1e-21	30.29	81.18	104
GE002041	Neopullulanase	nplT	sp|P38940|NEPU_GEOSE	1.5e-44	29.79	88.39	181
GE002043	Uncharacterized protein sll1770	sll1770	sp|P73627|Y1770_SYNY3	9e-63	33.65	90.33	241
GE002046	Osmoregulated proline transporter OpuE	opuE	sp|O06493|OPUE_BACSU	2.6e-133	51.98	92.1	476
GE002054	Glutathione import ATP-binding protein GsiA	gsiA	sp|Q8ZQM4|GSIA_SALTY	8.9e-98	40.52	93.17	358
GE002055	Probable D,D-dipeptide transport system permease protein DdpC	ddpC	sp|P77463|DDPC_ECOLI	3.7e-33	41.67	85.11	142
GE002056	Putative peptide transport system permease protein BruAb2_1031	BruAb2_1031	sp|Q8VQK4|Y1031_BRUAB	4.4e-33	34.84	90.42	142
GE002057	Putative ABC transporter peptide-binding protein BOV_A0352	BOV_A0352	sp|A5VU91|Y2552_BRUO2	1.7e-13	25.23	58.7	78
GE002058	5-methyltetrahydropteroyltriglutamate--homocysteine methyltransferase	metE	sp|Q0S6X7|METE_RHOJR	2.9e-210	55.91	99.34	732
GE002059	5,10-methylenetetrahydrofolate reductase	metF	sp|O67422|METF_AQUAE	5.1e-36	31.58	96.45	152
GE002060	O-acetyl-L-homoserine sulfhydrylase	metY	sp|Q79VI4|METY_CORGL	3.6e-80	42.59	96.06	299
GE002061	Cystathionine beta-lyase	metC	sp|Q93QC6|CBL_CORGT	3e-65	40.37	93.48	249
GE002074	Cytochrome bc1 complex cytochrome b subunit	qcrB	sp|Q9X806|QCRB_STRCO	2.9e-164	52.1	97.73	578
GE002075	Cytochrome bc1 complex Rieske iron-sulfur subunit	qcrA	sp|Q9X807|QCRA_STRCO	5.6e-82	45.96	94.59	305
GE002076	Cytochrome bc1 complex cytochrome c subunit	qcrC	sp|Q8NNK5|QCRC_CORGL	6.8e-55	43.68	98.81	214
GE002077	Probable cytochrome c oxidase subunit 3	ctaE	sp|Q9X809|COX3_STRCO	6.7e-56	56.13	99.53	217
GE002078	Anthranilate phosphoribosyltransferase	trpD	sp|Q6AFI7|TRPD_LEIXX	1.8e-109	60.63	99.15	396
GE002080	Glycerol kinase	glpK	sp|Q6AGR0|GLPK_LEIXX	3.3e-242	81.71	99.8	837
GE002081	Probable glycerol uptake facilitator protein	glpF	sp|Q9X1E3|GLPF_THEMA	6.1e-59	54.15	88.37	228
GE002082	PEP-dependent dihydroxyacetone kinase, dihydroxyacetone-binding subunit DhaK	dhaK	sp|P76015|DHAK_ECOLI	8.9e-103	54.75	100	374
GE002083	PEP-dependent dihydroxyacetone kinase, ADP-binding subunit DhaL	dhaL	sp|P76014|DHAL_ECOLI	1.4e-34	44.9	92.34	146
GE002084	PEP-dependent dihydroxyacetone kinase, phosphoryl donor subunit DhaM	dhaM	sp|P37349|DHAM_ECOLI	2.2e-25	39.83	99.1	116
GE002087	HTH-type transcriptional regulator BudR (Fragment)	budR	sp|P52665|BUDR_KLEAE	6.9e-06	35.86	47.32	52
GE002088	L-aspartate/glutamate-specific racemase	ygeA	sp|A0A0H3JGH6|YGEA_ECO57	4.1e-42	43.58	80.67	172
GE002091	Acetolactate synthase isozyme 2 large subunit	ilvG	sp|P0DP90|ILVG_ECOLI	2.4e-23	26.44	87.88	110
GE002092	Extracellular metalloprotease	prt1	sp|Q99132|PRT1_PECCC	5.9e-78	52.52	36.4	292
GE002094	Na(+)/H(+) antiporter NhaA 3	nhaA3	sp|A4X5I0|NHAA3_SALTO	1.2e-15	37	85.97	84
GE002096	Uncharacterized transporter HI_0883	HI_0883	sp|P44917|Y883_HAEIN	8.6e-102	48.12	90.2	371
GE002101	Putative trans-acting enoyl reductase Rv2449c	Rv2449c	sp|O53176|Y2449_MYCTU	4.7e-77	45.91	97.11	288
GE002104	Uncharacterized protein MT3887	MT3887	sp|P9WQ66|Y3778_MYCTO	4.7e-42	33.42	98.75	172
GE002105	Serine/threonine-protein kinase PknB	pknB	sp|P54744|PKNB_MYCLE	6.5e-38	39.47	53.42	159
GE002113	Putative cystathionine gamma-lyase	cysA	sp|Q59829|CYSA_STRCO	1.6e-57	42.18	98.87	223
GE002114	Uncharacterized protein YcaQ	ycaQ	sp|P75843|YCAQ_ECOLI	1.5e-23	28.68	94.57	110
GE002115	Uncharacterized protein sll0036	sll0036	sp|Q55452|Y036_SYNY3	9.5e-11	35.9	38.36	68
GE002117	Uncharacterized protein YagA	yagA	sp|P37007|YAGA_ECOLI	7.2e-12	28.4	90.96	72
GE002118	Dipeptidyl aminopeptidase BIII	dapb3	sp|V5YMB3|DAPB3_PSEMX	4.1e-14	27.06	30.94	80
GE002119	3-beta-hydroxycholanate 3-dehydrogenase (NAD(+)) 1	Elen_0198	sp|C8WJW0|3BHD1_EGGLE	1e-08	29.96	85.17	61
GE002121	Uncharacterized protein MT1533.2	MT1533.2	sp|P9WPR8|Y1488_MYCTO	5.2e-68	69.37	65.47	258
GE002123	Undecaprenyl-phosphate mannosyltransferase	Mlut_12000	sp|C5CBV8|MPUS_MICLC	4e-44	43.28	96.28	178
GE002124	Apolipoprotein N-acyltransferase	lnt	sp|Q820B4|LNT_COXBU	1.3e-23	26.79	88.74	111
GE002125	Probable helicase HelY	helY	sp|P9WMR0|HELY_MYCTO	3.6e-182	43.87	98.51	639
GE002126	Sec-independent protein translocase protein TatC	tatC	sp|D1BTU8|TATC_XYLCX	2.2e-50	43.8	97.97	199
GE002127	Sec-independent protein translocase protein TatA	tatA	sp|Q6AFW1|TATA_LEIXX	7e-07	52.73	59.09	53
GE002129	Protein PafB	pafB	sp|P64942|PAFB_MYCBO	2.2e-27	32.63	91.98	123
GE002131	tRNA (adenine(58)-N(1))-methyltransferase TrmI	trmI	sp|P9WFZ0|TRMI_MYCTO	3.7e-72	53.48	80.18	272
GE002132	Validoxylamine A 7&apos;-phosphate phosphatase	vldH	sp|Q15JF8|VLDH_STRHL	2.8e-15	32.97	79.74	82
GE002134	L-cysteine:1D-myo-inositol 2-amino-2-deoxy-alpha-D-glucopyranoside ligase	mshC	sp|A6W933|MSHC_KINRD	1.1e-110	52.42	98.58	400
GE002135	Undecaprenyl-diphosphatase	uppP	sp|C5CBT8|UPPP_MICLC	8.5e-91	61.73	99.64	334
GE002136	Succinyl-diaminopimelate desuccinylase	dapE	sp|Q89BP2|DAPE_BRADU	5.8e-14	28.26	98.84	79
GE002138	DNA polymerase IV 2	dinB2	sp|Q98JM5|DPO42_RHILO	1.3e-71	42.24	90.82	270
GE002140	D-alanyl-D-alanine endopeptidase	pbpG	sp|P0AFI5|PBP7_ECOLI	3.6e-08	31.25	33.57	60
GE002141	Uncharacterized tRNA/rRNA methyltransferase MT0904	MT0904	sp|P9WFY2|Y881_MYCTO	5.7e-36	37.4	95.47	151
GE002142	NAD-dependent protein deacetylase 1	cobB1	sp|A0QDH4|NPD1_MYCA1	2.7e-65	49.81	96.67	249
GE002147	50S ribosomal protein L31 type B	rpmE2	sp|Q6AF19|RL31B_LEIXX	7.7e-32	81.71	98.78	136
GE002148	Putative ABC transporter ATP-binding protein	abcX	sp|P72477|ABCX_STRMU	2.4e-42	36.18	94.25	172
GE002149	Alpha-maltose-1-phosphate synthase	glgM	sp|A0R2E2|GLGM_MYCS2	2.1e-119	56.68	98.99	429
GE002150	Glucose-1-phosphate adenylyltransferase	glgC	sp|Q6AF21|GLGC_LEIXX	1.4e-145	63.46	98.3	516
GE002151	Phosphoserine phosphatase	serB	sp|Q5M3B3|SERB_STRT2	1e-43	46.23	99.07	177
GE002154	3-oxoacyl-[acyl-carrier-protein] reductase FabG	fabG	sp|P0A5Y5|FABG_MYCBO	1.4e-70	60.09	99.15	266
GE002158	UPF0126 membrane protein SCO5481	SCO5481	sp|O86576|Y5481_STRCO	1.1e-38	46.31	89.43	160
GE002159	Uncharacterized ABC transporter ATP-binding protein YdiF	ydiF	sp|O05519|YDIF_BACSU	2.1e-61	30.69	93.66	237
GE002161	Biotin transporter BioY	bioY	sp|Q2KBP7|BIOY_RHIEC	3.2e-10	34.21	87.8	65
GE002162	ATP-dependent RNA helicase DeaD	deaD	sp|P9WH04|DEAD_MYCTO	2.4e-154	55.79	92.69	546
GE002164	Fe-S protein maturation auxiliary factor YitW	yitW	sp|P70949|SUFT_BACSU	6.9e-12	44.32	77.27	70
GE002165	Vegetative protein 296	sufC	sp|P80866|SUFC_BACSU	1.2e-72	58.13	96.83	273
GE002166	Biphenyl dioxygenase ferredoxin subunit	bphA3	sp|Q52440|BPHA3_PSES1	4.6e-16	47.06	92.66	84
GE002167	UPF0051 protein MT1509	MT1509	sp|P9WFP4|Y1462_MYCTO	3.7e-79	46.4	90.86	295
GE002168	UPF0051 protein MT1508	MT1508	sp|P9WFP6|Y1461_MYCTO	1.1e-178	44.62	99.15	626
GE002170	Uncharacterized protein SCO3348	SCO3348	sp|Q9X8H1|Y3348_STRCO	1.4e-84	51.96	94.74	313
GE002171	Protoheme IX farnesyltransferase	ctaB	sp|Q6AF34|COXX_LEIXX	3e-108	66.56	96.21	392
GE002172	Transketolase	tkt	sp|P59956|TKT_MYCBO	2.6e-237	61.65	99.01	822
GE002173	Transaldolase	tal	sp|B8H7N3|TAL_PSECP	4.1e-133	69.21	98.92	474
GE002174	Glucose-6-phosphate isomerase	pgi	sp|P52983|G6PI_SYNY3	6.3e-18	26.18	63.28	92
GE002175	Glucose-6-phosphate 1-dehydrogenase 2	zwf2	sp|P0A585|G6PD2_MYCBO	1.4e-211	70.44	93.51	736
GE002177	6-phosphogluconolactonase	pgl	sp|Q9XAB7|6PGL_STRCO	2.1e-45	46.53	97.03	183
GE002179	Protein-export membrane protein SecG	secG	sp|Q9Z521|SECG_STRCO	7.2e-14	62.32	84.15	76
GE002180	Triosephosphate isomerase	tpiA	sp|Q6AF43|TPIS_LEIXX	3.4e-97	69.14	97.71	355
GE002181	Phosphoglycerate kinase	pgk	sp|Q6AF44|PGK_LEIXX	5.6e-160	71.46	100	564
GE002182	Glyceraldehyde-3-phosphate dehydrogenase 2	gap2	sp|E3VWI2|G3P2_STRAE	5.8e-118	62.39	100	424
GE002183	Superoxide dismutase [Mn/Fe]	sodA	sp|P80293|SODM_PROFR	1.2e-73	64.32	95.17	276
GE002184	Probable cell division protein WhiA	whiA	sp|Q6AF47|WHIA_LEIXX	7e-124	71.69	97.89	444
GE002185	Nucleotide-binding protein Lxx11490	Lxx11490	sp|Q6AF48|Y1149_LEIXX	1.1e-98	61.97	98.95	360
GE002186	UvrABC system protein C	uvrC	sp|Q6AF49|UVRC_LEIXX	3.1e-221	59.75	96.39	768
GE002187	UvrABC system protein A	uvrA	sp|P13567|UVRA_MICLU	0	70.11	99.16	1347
GE002188	Acetyl-/propionyl-coenzyme A carboxylase alpha chain	bccA	sp|P46392|BCCA_MYCLE	2.5e-161	54.34	97.55	569
GE002189	5-oxoprolinase subunit C	pxpC	sp|P75745|PXPC_ECOLI	3.8e-28	32.3	55.71	126
GE002190	Putative hydro-lyase Krad_0534	Krad_0534	sp|A6W5D4|Y534_KINRD	1.3e-109	74.23	97.74	396
GE002191	5-oxoprolinase subunit A	pxpA	sp|A6W5D5|PXPA_KINRD	1.6e-99	74.61	100	362
GE002192	Uncharacterized membrane protein YcsG	ycsG	sp|P42964|YCSG_BACSU	2.6e-91	48.06	90.85	336
GE002194	UvrABC system protein B	uvrB	sp|Q6AF52|UVRB_LEIXX	0	80.99	99.85	1077
GE002195	Dephospho-CoA kinase	coaE	sp|Q6AF53|COAE_LEIXX	1.4e-53	61.22	95.61	209
GE002197	Transcriptional regulatory protein WalR	walR	sp|P37478|WALR_BACSU	2.8e-31	32.59	91.22	136
GE002199	Signal transduction histidine-protein kinase AfsQ2	afsQ2	sp|Q04943|AFSQ2_STRCO	6.8e-28	35.4	39.59	125
GE002201	D-alanyl-D-alanine carboxypeptidase	--	sp|P15555|DAC_STRSR	7e-18	28.75	67.04	92
GE002202	30S ribosomal protein S1	rpsA	sp|A0QYY6|RS1_MYCS2	4.8e-182	74.16	97.74	637
GE002206	Pyrimidine monooxygenase RutA	rutA	sp|P58759|RUTA_AGRFC	3.5e-14	29.39	75.3	79
GE002208	DNA polymerase I	polA	sp|P0A551|DPO1_MYCBO	3.1e-227	50.28	99.55	788
GE002211	Probable transcriptional regulatory protein pdtaR	pdtaR	sp|P9WGM2|PDTAR_MYCTO	3e-64	61.76	95.77	245
GE002212	Pyruvate kinase	pyk	sp|Q8FP04|KPYK_COREF	1.6e-140	55.34	94.16	500
GE002213	Glutamate synthase [NADPH] small chain	gltD	sp|P9WN18|GLTD_MYCTO	2.6e-167	61.6	99.17	589
GE002214	Glutamate synthase [NADPH] large chain	gltB	sp|P96218|GLTB_MYCTU	0	58.7	97.83	1719
GE002215	Phosphatidylglycerol--prolipoprotein diacylglyceryl transferase	lgt	sp|Q6AF65|LGT_LEIXX	2.9e-98	59.74	89.43	359
GE002216	Tryptophan synthase alpha chain	trpA	sp|Q6AF66|TRPA_LEIXX	9.4e-80	63.71	86.2	297
GE002217	Tryptophan synthase beta chain	trpB	sp|A5CRV6|TRPB_CLAM3	1.4e-166	71.25	97.55	586
GE002218	Indole-3-glycerol phosphate synthase	trpC	sp|Q6AF68|TRPC_LEIXX	1.7e-64	56.98	98.47	246
GE002221	Anthranilate synthase component 1	trpE	sp|P96556|TRPE_ARTGO	3.5e-127	49.2	97.82	455
GE002222	Phosphoribosyl-AMP cyclohydrolase	hisI	sp|B3DRT9|HIS3_BIFLD	4.4e-37	67.89	79.55	154
GE002223	Imidazole glycerol phosphate synthase subunit HisF	hisF	sp|Q6AF73|HIS6_LEIXX	1.3e-93	71.31	99.6	343
GE002224	ATP phosphoribosyltransferase	hisG	sp|A1R5S0|HIS1_PAEAT	1.7e-91	62.24	100	336
GE002225	Phosphoribosyl-ATP pyrophosphatase	hisE	sp|C5CBJ9|HIS2_MICLC	6.9e-31	75.86	100	133
GE002226	Ribulose-phosphate 3-epimerase	rpe	sp|Q9L0Z5|RPE_STRCO	5.6e-61	57.08	95.07	234
GE002227	Putative methyltransferase MT1451	MT1451	sp|P9WGX2|Y1407_MYCTO	1.2e-84	46.89	94.4	314
GE002228	Methionyl-tRNA formyltransferase	fmt	sp|B0REV2|FMT_CLAMS	8.5e-84	61.28	96.39	310
GE002229	Primosomal protein N&apos;	priA	sp|Q9Z6Y2|PRIA_CHLPN	2.6e-08	23.34	55.11	61
GE002230	S-adenosylmethionine synthase	metK	sp|Q6AF79|METK_LEIXX	3.8e-153	70.3	99.49	541
GE002231	Coenzyme A biosynthesis bifunctional protein CoaBC	coaBC	sp|P67734|COABC_MYCBO	9.3e-86	50.85	97.8	317
GE002232	DNA-directed RNA polymerase subunit omega	rpoZ	sp|A5CRX2|RPOZ_CLAM3	3.6e-32	82.05	90.7	137
GE002233	Guanylate kinase	gmk	sp|Q6AF82|KGUA_LEIXX	5.3e-75	60.16	82.37	281
GE002234	Orotidine 5&apos;-phosphate decarboxylase	pyrF	sp|A4X621|PYRF_SALTO	1.8e-58	53.46	95.11	226
GE002235	Carbamoyl-phosphate synthase large chain	carB	sp|B0REV9|CARB_CLAMS	0	78.88	100	1696
GE002236	Carbamoyl-phosphate synthase small chain	carA	sp|Q9KXR5|CARA_STRCO	2.2e-129	60.92	95.87	462
GE002238	Dihydroorotase	pyrC	sp|Q9KXR3|PYRC_STRCO	3.2e-129	58.49	98.14	462
GE002239	Aspartate carbamoyltransferase	pyrB	sp|A5CRX9|PYRB_CLAM3	2.8e-101	65.19	96.88	369
GE002240	Bifunctional protein PyrR	pyrR	sp|Q6AF89|PYRR_LEIXX	1.4e-57	66.85	97.8	223
GE002241	N-acetylmuramoyl-L-alanine amidase LytC	lytC	sp|Q02114|LYTC_BACSU	6.1e-14	30.43	26.86	80
GE002243	Transcription antitermination protein NusB	nusB	sp|A6WCD3|NUSB_KINRD	1.3e-23	48.06	92.09	109
GE002244	Elongation factor P	efp	sp|A1R701|EFP_PAEAT	2e-80	77.54	100	298
GE002245	3-dehydroquinate dehydratase	aroQ	sp|A8LY09|AROQ_SALAI	2.2e-45	66.67	96	182
GE002246	3-dehydroquinate synthase	aroB	sp|Q6AF95|AROB_LEIXX	1e-128	65.72	99.43	460
GE002247	Shikimate kinase	aroK	sp|Q9KXQ5|AROK_STRCO	8.3e-23	45.45	83.24	107
GE002248	Chorismate synthase	aroC	sp|A5CRZ1|AROC_CLAM3	2.2e-169	77.92	99.49	595
GE002249	Shikimate dehydrogenase (NADP(+))	aroE	sp|Q39VU8|AROE_GEOMG	8.3e-17	40.11	61.84	88
GE002250	Endolytic murein transglycosylase	mltG	sp|O34758|MLTG_BACSU	2.2e-27	31.07	80.45	123
GE002252	Alanine--tRNA ligase	alaS	sp|A5CRZ5|SYA_CLAM3	0	66.11	95.37	1108
GE002254	30S ribosomal protein S4	rpsD	sp|B0REK0|RS4_CLAMS	2.4e-90	82.78	100	332
GE002255	Uncharacterized AAA domain-containing protein MT2636	MT2636	sp|P9WQN0|Y2559_MYCTO	4.3e-129	58.43	97.73	461
GE002257	Uncharacterized protein MSMEG_2731/MSMEI_2664	MSMEG_2731	sp|A0QVX6|Y2731_MYCS2	2e-45	38.16	69.49	184
GE002258	GTP pyrophosphokinase	relA	sp|P52560|RELA_STRCO	7.7e-264	61.38	96.23	910
GE002259	Protein translocase subunit SecF	secF	sp|P38386|SECF_MYCLE	1.5e-54	42.01	91.64	213
GE002260	Protein translocase subunit SecD	secD	sp|Q53955|SECD_STRCO	1.1e-81	39.48	90.6	304
GE002262	Holliday junction ATP-dependent DNA helicase RuvB	ruvB	sp|A5CS06|RUVB_CLAM3	2.2e-133	75.86	94.66	475
GE002263	Holliday junction ATP-dependent DNA helicase RuvA	ruvA	sp|A5CS07|RUVA_CLAM3	3.3e-44	56.04	100	178
GE002265	Crossover junction endodeoxyribonuclease RuvC	ruvC	sp|Q6AFB6|RUVC_LEIXX	1.3e-47	58.38	96.76	189
GE002266	Probable transcriptional regulatory protein Lxx10750	Lxx10750	sp|Q6AFB7|Y1075_LEIXX	7.4e-110	82.94	99.6	397
GE002269	Pyridoxal 5&apos;-phosphate synthase subunit PdxT	pdxT	sp|A5CS10|PDXT_CLAM3	5.4e-63	65.98	96.98	241
GE002270	Pyridoxal 5&apos;-phosphate synthase subunit PdxS	pdxS	sp|Q6AFB9|PDXS_LEIXX	3.1e-139	89.08	98.99	495
GE002271	AP-4-A phosphorylase	MT2688	sp|P9WMK8|AP4A_MYCTO	2.8e-41	46.47	75.23	169
GE002272	Threonine--tRNA ligase	thrS	sp|Q6AFC3|SYT_LEIXX	6.1e-273	72.33	98.92	940
GE002276	Probable ammonia channel	amt	sp|P63520|AMT_MYCBO	1.3e-95	48.74	98.05	350
GE002277	Na(+)/H(+) antiporter NhaA 2	nhaA2	sp|A5CTB2|NHAA2_CLAM3	3.6e-90	54.03	92	332
GE002279	Putative thiosulfate sulfurtransferase SseA	sseA	sp|P9WHF6|THT2_MYCTO	2.7e-111	63.14	98.65	402
GE002280	Uncharacterized SufE-like protein MT3383	MT3383	sp|P9WGC2|Y3284_MYCTO	2.1e-29	53.62	98.55	129
GE002283	Ribonuclease D	rnd	sp|A5G127|RND_ACICJ	1.4e-20	31.4	81.53	101
GE002284	3-oxoadipyl-CoA/3-oxo-5,6-dehydrosuberyl-CoA thiolase	paaJ	sp|P0C7L2|PAAJ_ECOLI	5.5e-75	43.43	95	282
GE002285	Fatty acid oxidation complex subunit alpha	fadJ	sp|B7NP24|FADJ_ECO7I	1.7e-79	32.66	86.94	297
GE002287	Bifunctional NAD(P)H-hydrate repair enzyme Nnr	nnr	sp|P9WF10|NNR_MYCTO	4.1e-26	43.13	76.6	119
GE002289	1-deoxy-D-xylulose-5-phosphate synthase	dxs	sp|Q6AFD5|DXS_LEIXX	6.3e-278	73.94	97.1	956
GE002290	Aconitate hydratase A	acn	sp|O53166|ACNA_MYCTU	0	73.04	99.58	1368
GE002293	Deoxyuridine 5&apos;-triphosphate nucleotidohydrolase	dut	sp|Q47NK1|DUT_THEFY	1e-45	71.64	88.67	183
GE002297	Fosfomycin resistance protein AbaF	abaF	sp|P0DPR5|ABAF_ACIBT	1.2e-134	55.11	92.53	480
GE002298	Probable 3-hydroxyisobutyrate dehydrogenase	mmsB	sp|P63936|MMSB_MYCBO	3.7e-55	45.19	88.82	215
GE002299	Putative alcohol dehydrogenase D	adhD	sp|P9WQB8|ADHD_MYCTO	2.2e-54	37.88	94.84	213
GE002301	DNA gyrase subunit A	gyrA	sp|Q2G2Q0|GYRA_STAA8	9.4e-146	42.72	86.8	518
GE002302	DNA gyrase subunit B	gyrB	sp|O50627|GYRB_BACHD	5.9e-149	45.7	97.26	528
GE002304	L-cystine import ATP-binding protein TcyC	tcyC	sp|P39456|TCYC_BACSU	3.2e-79	58.13	93.89	295
GE002305	L-cystine transport system permease protein TcyB	tcyB	sp|P42200|TCYB_BACSU	1.2e-60	59.07	98.17	233
GE002306	Probable amino-acid ABC transporter-binding protein HI_1080	HI_1080	sp|P45024|Y1080_HAEIN	9.4e-58	49.37	86.86	224
GE002307	RNA polymerase principal sigma factor HrdB	hrdB	sp|P18183|SIGA_STRCO	2.2e-144	84.18	69.01	512
GE002310	Probable cytosol aminopeptidase	pepA	sp|A5CRI6|AMPA_CLAM3	1.3e-123	52.48	99.59	443
GE002311	Dihydrolipoyl dehydrogenase	bfmBC	sp|P54533|DLDH2_BACSU	2.2e-91	39.92	98.47	336
GE002312	Dihydrolipoyllysine-residue acetyltransferase component of pyruvate dehydrogenase complex	aceF	sp|Q8NNJ2|ODP2_CORGL	7.6e-135	57.79	99.69	481
GE002315	Glutamine synthetase	glnA	sp|P15106|GLN1B_STRCO	6.1e-190	67.3	100	664
GE002317	Bifunctional glutamine synthetase adenylyltransferase/adenylyl-removing enzyme	glnE	sp|Q6AFH2|GLNE_LEIXX	4.8e-250	52.91	99.07	864
GE002318	Glutamine synthetase	glnA2	sp|P64246|GLN1A_MYCBO	3.1e-159	62.84	99.32	562
GE002319	3-methyl-2-oxobutanoate hydroxymethyltransferase	panB	sp|Q6AFH4|PANB_LEIXX	9.6e-114	75.37	93.71	410
GE002323	Methionine aminopeptidase 2	map	sp|P9WK18|MAP12_MYCTO	7.2e-93	59.57	95.85	340
GE002324	Bifunctional enzyme NanE/NanK	nanEK	sp|Q8FWN5|NANEK_BRUSU	9e-07	25.9	98.01	54
GE002327	GTP cyclohydrolase 1 type 2 homolog	SCO2301	sp|Q9L012|GCH1L_STRCO	3.6e-57	47.06	95.68	222
GE002328	Alkyl hydroperoxide reductase E	ahpE	sp|P65689|AHPE_MYCBO	1e-32	51.35	94.84	140
GE002329	Pyruvate dehydrogenase E1 component	aceE	sp|A0R0B0|ODP1_MYCS2	0	66.55	98.01	1254
GE002330	Uncharacterized protein MT2302	MT2302	sp|P9WPH4|Y2242_MYCTO	2.3e-65	39.52	92.53	250
GE002331	Malonyl CoA-acyl carrier protein transacylase	fabD	sp|P63459|FABD_MYCBO	1e-73	54.73	95.75	277
GE002332	3-oxoacyl-[acyl-carrier-protein] synthase 3	fabH	sp|B2GFZ7|FABH_KOCRD	8.5e-114	62.54	100	410
GE002333	Acyl carrier protein	acpP	sp|B2GFZ6|ACP_KOCRD	2.3e-28	79.75	95.18	124
GE002334	3-oxoacyl-[acyl-carrier-protein] synthase 2	fabF	sp|Q99VA6|FABF_STAAM	5.7e-83	45.01	99.03	308
GE002338	D-threo-3-hydroxyaspartate dehydratase	dthadh	sp|B2DFG5|DTHAD_DELSH	5.4e-37	35.73	89.69	155
GE002343	Lipopolysaccharide core biosynthesis mannosyltransferase LpsB	lpsB	sp|Q9R9N2|LPSB_RHIME	4.2e-06	28.33	42.11	53
GE002345	Peptide deformylase	def	sp|A0QQP8|DEF_MYCS2	6.2e-45	52.63	97.33	181
GE002347	DNA primase	dnaG	sp|Q9S1N4|DNAG_STRCO	1.5e-143	46.74	99.68	510
GE002348	Deoxyguanosinetriphosphate triphosphohydrolase-like protein	dgt	sp|Q8G572|DGTL1_BIFLO	2.9e-103	50.36	96.17	375
GE002349	Probable tRNA-dihydrouridine synthase	dus	sp|P9WNS6|DUS_MYCTO	3.2e-120	61.08	94.01	432
GE002350	Glycine--tRNA ligase	glyQS	sp|A1TBP9|SYG_MYCVP	3e-194	68.55	98.91	678
GE002352	Trans,polycis-polyprenyl diphosphate synthase ((2Z,6E)-farnesyl diphosphate specific)	Tfu_0853	sp|Q47RM6|DPDP_THEFY	4.2e-92	64.8	96.53	338
GE002353	DNA repair protein RecO	recO	sp|Q6AED5|RECO_LEIXX	7.2e-94	71.85	97.94	344
GE002354	2-isopropylmalate synthase	leuA	sp|A5CRB9|LEU1_CLAM3	7.7e-259	73.83	98.3	893
GE002355	Transcriptional regulatory protein LnrK	lnrK	sp|P94439|LNRK_BACSU	1e-35	35.32	98.14	150
GE002356	Sensor histidine kinase LnrJ	lnrJ	sp|P94438|LNRJ_BACSU	1.1e-06	27.13	45.32	55
GE002359	GTPase Era	era	sp|A1UIQ1|ERA_MYCSK	8.9e-102	63.73	97.01	370
GE002360	UPF0053 protein MT2435	MT2435	sp|P9WFP0|Y2366_MYCTO	2.9e-66	39.38	97.18	253
GE002361	Endoribonuclease YbeY	ybeY	sp|Q6AEC4|YBEY_LEIXX	3.1e-53	64.24	95.57	208
GE002362	PhoH-like protein	BQ2027_MB2389C	sp|P0A5S1|PHOL_MYCBO	1e-98	63.02	91.99	360
GE002363	Uncharacterized HIT-like protein slr1234	slr1234	sp|P73481|YHIT_SYNY3	8.5e-21	49.09	92.98	100
GE002364	Ribosomal RNA small subunit methyltransferase E	rsmE	sp|P54461|RSME_BACSU	9.5e-22	30.84	89.63	104
GE002365	Chaperone protein DnaJ	dnaJ	sp|Q6AEC0|DNAJ_LEIXX	1.1e-125	64.11	99.17	450
GE002366	Heat-inducible transcription repressor HrcA	hrcA	sp|A5CRA6|HRCA_CLAM3	5.5e-92	60.12	99.7	338
GE002368	Heme chaperone HemW	hemW	sp|P9WP72|HEMW_MYCTO	6.7e-97	53.05	93.77	354
GE002370	Elongation factor 4	lepA	sp|A5CR97|LEPA_CLAM3	1.2e-299	85.39	100	1028
GE002371	30S ribosomal protein S20	rpsT	sp|A6WDJ6|RS20_KINRD	1.8e-23	74.42	100	108
GE002372	Kynurenine formamidase	kynB	sp|A9VHP8|KYNB_BACWK	5.3e-14	33.49	91.67	78
GE002375	Guanidinobutyrase	gbh	sp|Q8KZT5|GBH_ARTS8	2.8e-117	64.6	96.33	422
GE002381	Leucine--tRNA ligase	leuS	sp|Q6AEW2|SYL_LEIXX	0	69.73	98.94	1232
GE002383	Aminodeoxychorismate synthase	cmlB	sp|F2RB79|ADCS_STRVP	1.9e-57	39.78	77.78	223
GE002386	ATP-binding/permease protein CydC	cydC	sp|P23886|CYDC_ECOLI	4.9e-34	28.29	93.55	146
GE002387	ATP-binding/permease protein CydD	cydD	sp|P29018|CYDD_ECOLI	5.6e-41	30	87.63	169
GE002388	Cytochrome bd ubiquinol oxidase subunit 2	cydB	sp|P94365|CYDB_BACSU	6.4e-56	39.1	95.93	218
GE002389	Cytochrome bd ubiquinol oxidase subunit 1	cydA	sp|P94364|CYDA_BACSU	5.7e-103	43.37	93.88	375
GE002391	SOS response-associated protein YedK	yedK	sp|P76318|YEDK_ECOLI	1.1e-24	33.62	98.27	114
GE002395	Acyl-CoA thioesterase 2	tesB	sp|P44498|TESB_HAEIN	5.6e-40	35.42	89.83	165
GE002397	Putative 3-oxopropanoate dehydrogenase	bauC	sp|Q9I702|BAUC_PSEAE	3.2e-152	55.92	95.87	538
GE002399	Energy-dependent translational throttle protein EttA	ettA	sp|P9WQK2|ETTA_MYCTO	1.1e-246	75.18	99.82	852
GE002402	Peptide methionine sulfoxide reductase MsrA	msrA	sp|A5CQY7|MSRA_CLAM3	2.5e-72	69.94	99.43	271
GE002404	Protein YceI	yceI	sp|B7NAT2|YCEI_ECOLU	2e-27	37.72	89.25	122
GE002405	Alkaline phosphatase-like protein	apl	sp|Q48630|APL_LACLM	2.6e-34	43.72	80.27	146
GE002406	Validoxylamine A 7&apos;-phosphate phosphatase	vldH	sp|Q15JF8|VLDH_STRHL	6.5e-06	29.37	63.85	51
GE002407	Oligoribonuclease	orn	sp|Q6AEG5|ORN_LEIXX	2.6e-76	68.47	98.07	285
GE002410	Lipoprotein signal peptidase	lspA	sp|Q0SHT6|LSPA_RHOJR	2e-23	44.44	67.14	109
GE002411	Beta-carbonic anhydrase 1	mtcA1	sp|P9WPJ6|MTCA1_MYCTO	1.6e-22	67.95	85.71	105
GE002414	Mercuric reductase	merA	sp|P30341|MERA_STRLI	2.6e-113	50	99.34	409
GE002415	Probable copper-exporting P-type ATPase V	ctpV	sp|P9WPS2|CTPV_MYCTO	5.6e-66	58.06	87.94	251
GE002417	Copper-exporting P-type ATPase B	copB	sp|P05425|COPB_ENTHA	2.2e-133	43.23	84.26	476
GE002418	Copper-sensing transcriptional repressor RicR	ricR	sp|O07434|RICR_MYCTU	8.3e-23	54.95	86.67	106
GE002420	Uncharacterized glycosyl hydrolase MT2062	MT2062	sp|P9WN14|Y2006_MYCTO	5.6e-207	35.52	96.08	721
GE002421	Probable phosphoketolase	glr0997	sp|Q7NLX2|PHK_GLOVI	0	73.33	96.17	1245
GE002422	Copper-transporting P-type ATPase	actP	sp|Q9X5X3|ATCU_SINMW	5.7e-146	44.36	76.3	518
GE002423	Universal stress protein MT2085	MT2085	sp|P9WFD0|Y2026_MYCTO	2.6e-14	34.48	95.83	79
GE002425	Uncharacterized MFS-type transporter MT1289	MT1289	sp|P9WG86|Y1250_MYCTO	5.2e-08	33.71	94.68	57
GE002428	Uncharacterized protein MT2963	MT2963	sp|P9WL30|Y2895_MYCTO	3.7e-54	46.62	90.32	212
GE002430	Probable formaldehyde dehydrogenase AdhA	adhA	sp|C0SPA5|ADHA_BACSU	4.2e-111	60.06	96.89	401
GE002433	Putative ABC transporter ATP-binding protein OB0804	OB0804	sp|Q8ES39|Y804_OCEIH	7.9e-68	36.52	93.56	258
GE002438	Putative coenzyme F420-dependent oxidoreductase Rv3520c	Rv3520c	sp|O53565|Y3520_MYCTU	2.6e-97	55.1	97.67	355
GE002440	UPF0410 protein YeaQ	yeaQ	sp|P64487|YEAQ_ECO57	3.9e-13	47.44	86.67	74
GE002441	Aspartyl/glutamyl-tRNA(Asn/Gln) amidotransferase subunit B	gatB	sp|A5CQV0|GATB_CLAM3	3.7e-217	76.69	99.8	754
GE002442	Glutamyl-tRNA(Gln) amidotransferase subunit A	gatA	sp|Q6AEE8|GATA_LEIXX	3.3e-205	75.45	96.12	714
GE002443	Aspartyl/glutamyl-tRNA(Asn/Gln) amidotransferase subunit C	gatC	sp|B2GKN0|GATC_KOCRD	5.1e-22	54.08	98.99	104
GE002445	Uncharacterized protein MT2655	MT2655	sp|P9WL78|Y2578_MYCTO	6.2e-86	51.03	94.37	318
GE002448	DNA ligase	ligA	sp|A5CQU5|DNLJ_CLAM3	2.1e-264	64.11	97.96	912
GE002451	tRNA-specific 2-thiouridylase MnmA	mnmA	sp|B0RGA6|MNMA_CLAMS	3.8e-147	71	99.18	521
GE002454	Iscs-like cysteine desulfurase	iscS	sp|P9WQ70|ISCSL_MYCTO	7.8e-71	46.21	99.2	268
GE002455	Glycogen operon protein GlgX homolog	glgX	sp|P0A4Y5|GLGX_MYCBO	2.7e-130	41.67	90.81	466
GE002456	Glycogen phosphorylase	glgP	sp|P9WMW1|PHSG_MYCTU	7.7e-260	53.62	99.76	897
GE002457	Alpha-1,4-glucan:maltose-1-phosphate maltosyltransferase 2	glgE2	sp|Q9KY04|GLGE2_STRCO	4.7e-204	54.77	99.25	711
GE002458	1,4-alpha-glucan branching enzyme GlgB	glgB	sp|Q6AEU4|GLGB_LEIXX	1.6e-303	66.71	98.75	1042
GE002459	Thioredoxin	trxA	sp|Q7M1B9|THIO_CHLAA	2.2e-18	40.19	34.19	93
GE002461	Putative transport protein HI_0338	HI_0338	sp|P44646|Y338_HAEIN	3e-08	23.62	93.24	60
GE002465	Phosphatidate cytidylyltransferase	cdsA	sp|P63759|CDSA_MYCBO	4.2e-38	38.93	77.35	159
GE002466	Ribosome-recycling factor	frr	sp|Q6AEV4|RRF_LEIXX	8.5e-63	64.67	100	240
GE002467	Uridylate kinase	pyrH	sp|A5CQS6|PYRH_CLAM3	3.8e-100	80.79	96.62	364
GE002468	Elongation factor Ts	tsf	sp|Q6AEV6|EFTS_LEIXX	7.9e-97	68.12	100	354
GE002469	30S ribosomal protein S2	rpsB	sp|Q6AEV7|RS2_LEIXX	5.7e-120	82.64	84.79	431
GE002470	Tyrosine recombinase XerC	xerC	sp|A0QVB4|XERC_MYCS2	3.4e-69	47.84	99.33	262
GE002471	3&apos;,5&apos;-cyclic adenosine monophosphate phosphodiesterase CpdA	cpdA	sp|P9WP64|CPDA_MYCTO	2.3e-57	45.14	85.95	223
GE002472	Putative DNA processing protein DprA	dprA	sp|P9WL28|DPRA_MYCTO	7.9e-61	49.84	71.67	235
GE002473	Uncharacterized protein Rv2897c	Rv2897c	sp|P9WPR1|Y2897_MYCTU	2.8e-108	47.9	98.41	392
GE002474	UPF0102 protein Bcav_2532	Bcav_2532	sp|C5BWW3|Y2532_BEUC1	2e-31	55.56	91.34	135
GE002475	Uncharacterized protein MT2969	MT2969	sp|P9WL26|Y2901_MYCTO	7.9e-29	55.45	94.39	126
GE002477	Ribonuclease HII	rnhB	sp|A6W7V4|RNH2_KINRD	3e-40	47.09	97.12	165
GE002478	Probable signal peptidase I	lepB	sp|O33021|LEP_MYCLE	4.2e-36	37.87	82.1	152
GE002479	50S ribosomal protein L19	rplS	sp|Q6AEA5|RL19_LEIXX	2e-49	83.48	99.14	195
GE002481	tRNA (guanine-N(1)-)-methyltransferase	trmD	sp|A5CQR1|TRMD_CLAM3	9.8e-102	78.02	91.34	370
GE002482	Ribosome maturation factor RimM	rimM	sp|Q6AEA0|RIMM_LEIXX	2.8e-67	67.03	70.88	255
GE002483	UPF0109 protein SCO5592	SCO5592	sp|P0A4Q4|Y5592_STRCO	1.9e-24	72.73	98.72	111
GE002484	30S ribosomal protein S16	rpsP	sp|A5CQQ8|RS16_CLAM3	3.2e-44	78.38	75	178
GE002485	Putative glutamate--cysteine ligase 2-2	NFA_52970	sp|Q5YNU2|GCS22_NOCFA	1.8e-85	44.99	98.9	316
GE002486	Putative coenzyme F420-dependent oxidoreductase Rv3520c	Rv3520c	sp|O53565|Y3520_MYCTU	3.3e-07	29.14	55.39	56
GE002489	Signal recognition particle protein	ffh	sp|P66845|SRP54_MYCBO	7.6e-154	65.84	85.19	544
GE002491	Signal recognition particle receptor FtsY	ftsY	sp|Q8G736|FTSY_BIFLO	2e-71	48.5	99.65	269
GE002492	Uncharacterized membrane protein Rv2723	Rv2723	sp|P9WG93|Y2723_MYCTU	3.6e-56	42.52	67.76	219
GE002493	DNA-3-methyladenine glycosylase 2	alkA	sp|P04395|3MG2_ECOLI	3.7e-06	30.22	94.16	52
GE002494	Ribosomal RNA large subunit methyltransferase G	rlmG	sp|Q82N59|RLMG_STRAW	1.8e-40	36.86	95.69	167
GE002497	Chromosome partition protein Smc	smc	sp|P9WGF2|SMC_MYCTO	4.7e-175	39.36	99.14	615
GE002500	Putative aldehyde dehydrogenase YwdH	ywdH	sp|P39616|ALDH2_BACSU	3.8e-91	42.98	93.79	335
GE002502	Formamidopyrimidine-DNA glycosylase	mutM	sp|Q6AFJ3|FPG_LEIXX	1e-84	53.94	97.74	313
GE002503	Ribonuclease 3	rnc	sp|Q6AFJ4|RNC_LEIXX	2e-72	66.08	94.58	272
GE002504	50S ribosomal protein L32	rpmF	sp|A5CQP8|RL32_CLAM3	1.2e-27	88.06	100	122
GE002505	Uncharacterized protein MT2996	MT2996	sp|P9WL16|Y2926_MYCTO	4.2e-25	43.45	85.48	115
GE002510	Uncharacterized oxidoreductase MT0502	MT0502	sp|P9WGR4|Y484_MYCTO	5.3e-39	43.09	93	161
GE002511	O-acetyl-L-homoserine sulfhydrylase	metY	sp|P94890|METY_LEPME	1.1e-137	56.61	96.36	490
GE002512	Homoserine O-acetyltransferase	metXA	sp|A5CQM6|METXA_CLAM3	3.7e-135	64.25	90.93	481
GE002514	Uncharacterized protein MT1889	MT1889	sp|P9WLQ6|Y1841_MYCTO	5.2e-53	38.37	97.41	208
GE002515	UPF0053 protein Rv1842c	Rv1842c	sp|P9WFP3|Y1842_MYCTU	7.8e-91	46.59	94.28	334
GE002516	Uncharacterized oxidoreductase MT1891	guaB1	sp|P9WKI2|Y1843_MYCTO	3e-128	52.8	100	459
GE002517	DNA polymerase I, thermostable	polA	sp|P19821|DPO1_THEAQ	1.1e-14	28.15	59.43	82
GE002519	Multifunctional 2-oxoglutarate metabolism enzyme	kgd	sp|A0R2B1|KGD_MYCS2	0	57.71	85.81	1269
GE002520	Galactosyl transferase CpsE	cpsE	sp|Q04664|CPSE_STRA3	5.6e-48	46.26	42.01	192
GE002522	Tyrosine-protein kinase CpsD	cpsD	sp|Q9AFI1|CPSD_STRA5	5.4e-23	37.16	40.99	109
GE002527	Pre-pro-metalloprotease PrtV	prtV	sp|Q9KMU6|PRTV_VIBCH	3.3e-08	45.35	5.76	62
GE002529	N-acetylglucosaminyl-diphospho-decaprenol L-rhamnosyltransferase	wbbL	sp|P9WMY2|WBBL_MYCTO	4.3e-11	28.39	92.21	69
GE002531	GDP-mannose:glycolipid 4-beta-D-mannosyltransferase	gumI	sp|Q56775|GUMI_XANCE	3.1e-60	41.35	46.44	233
GE002533	Chitooligosaccharide deacetylase	nodB	sp|P04339|NODB_RHILV	2.6e-19	37.66	64.29	96
GE002536	Isocitrate lyase 1	icl	sp|P0A5H4|ACEA1_MYCBO	1.1e-185	74.76	97.22	649
GE002537	Malate synthase	aceB	sp|Q9ZH77|MASY_STRC2	1.3e-164	58.24	95.24	580
GE002539	ECF RNA polymerase sigma factor SigH	sigH	sp|P66808|SIGH_MYCBO	4.8e-57	56.54	88.02	221
GE002540	3-phosphoshikimate 1-carboxyvinyltransferase	aroA	sp|A4FNI0|AROA_SACEN	2.3e-122	53.08	96.79	439
GE002541	Small ribosomal subunit biogenesis GTPase RsgA	rsgA	sp|Q4ZYY9|RSGA_PSEU2	5.7e-36	36.07	84.97	152
GE002542	Histidinol-phosphatase	hisN	sp|Q9K4B1|HISN_STRCO	4.8e-72	54.05	98.06	271
GE002547	Putative oxidoreductase SadH	sadH	sp|P9WGP8|SADH_MYCTO	6.8e-37	42.02	93.98	154
GE002548	Succinate-semialdehyde dehydrogenase [NADP(+)]	ssdA	sp|O32507|GABD_DEIRA	1.3e-120	52.1	98.9	433
GE002549	Pyrophosphate--fructose 6-phosphate 1-phosphotransferase	pfp	sp|Q59126|PFP_AMYME	2.6e-110	60.53	100	399
GE002550	SsrA-binding protein	smpB	sp|A5CQK2|SSRP_CLAM3	3.2e-66	79.11	100	251
GE002551	Cell division protein FtsX	ftsX	sp|Q7TX91|FTSX_MYCBO	1e-28	30.19	99.67	127
GE002552	Cell division ATP-binding protein FtsE	ftsE	sp|A5U7B7|FTSE_MYCTA	1.2e-72	62.67	92.98	273
GE002553	4-nitrophenol 2-monooxygenase, oxygenase component	nphA1	sp|Q8RQQ0|NPHA1_RHOSO	4.6e-81	38.61	98.07	302
GE002554	Peptide chain release factor 2	prfB	sp|B8HBH8|RF2_PSECP	4.5e-140	68.11	99.73	498
GE002565	Putative transposase for insertion sequence element IS986/IS6110	MT1803	sp|P9WKH8|TRA9_MYCTO	8.2e-76	52.55	91.19	284
GE002566	Insertion element IS6110 uncharacterized 12.0 kDa protein	BQ2027_MB2839C	sp|P59801|YIA4_MYCBO	7.4e-09	45.19	90.35	60
GE002570	Putative conjugal transfer protein MT3759	MT3759	sp|P9WMT2|Y3659_MYCTO	1.6e-40	37.58	70.9	167
GE002572	Non-haem bromoperoxidase BPO-A2	bpoA2	sp|P29715|BPOA2_KITAU	1.7e-64	47.57	99.25	246
GE002573	Divalent metal cation transporter MntH	mntH	sp|O69443|MNTH_MYCBO	1.8e-70	66.01	86.75	266
GE002574	L-carnitine dehydrogenase	lcdH	sp|B1VLT7|LCDH_STRGG	3.3e-29	40.52	74.39	129
GE002575	D-beta-hydroxybutyrate dehydrogenase	bdhA	sp|O86034|BDHA_RHIME	1e-13	30.05	72.97	77
GE002576	Uncharacterized membrane protein MT0380	MT0380	sp|P9WP08|Y364_MYCTO	3e-28	40.12	71.37	125
GE002577	Diphtheria toxin repressor	dtxR	sp|Q8FPG6|DTXR_COREF	4.1e-16	29.55	95.39	85
GE002578	Manganese transport system membrane protein MntB	mntB	sp|Q55282|MNTB_SYNY3	5.2e-59	47.64	94.83	228
GE002579	Manganese transport system ATP-binding protein MntA	mntA	sp|Q55281|MNTA_SYNY3	8.3e-50	45.92	95.45	197
GE002580	Periplasmic chelated iron-binding protein YfeA	yfeA	sp|Q56952|YFEA_YERPE	4.8e-60	41.52	97.29	231
GE002581	dITP/XTP pyrophosphatase	Lxx13570	sp|Q6AEL0|IXTPA_LEIXX	9.2e-42	55.08	89.27	170
GE002582	Ribonuclease PH	rph	sp|Q6AEK9|RNPH_LEIXX	2.4e-97	74.06	99.17	355
GE002583	Glutamate racemase	murI	sp|Q6AEK8|MURI_LEIXX	1.1e-74	65.19	97.12	280
GE002584	Carnitine transport ATP-binding protein OpuCA	opuCA	sp|G2JZ44|OPUCA_LISM4	3.5e-65	51.26	88.15	248
GE002585	Glycine betaine/carnitine/choline transport system permease protein OpuCB	opuCB	sp|O34878|OPUCB_BACSU	3.7e-09	24.21	89.2	62
GE002586	Choline transport system permease protein OpuBB	opuBB	sp|Q45461|OPUBB_BACSU	6e-21	32.2	75	101
